# Supplementary material for: Comprehensive In Silico Analysis of RNA Silencing-Related Genes and Their Regulatory Elements in Wheat (Triticum aestivum L.)
Source: Biomed Res Int. 2022 Sep 19;2022:4955209. doi: 10.1155/2022/4955209 (PMC9513535; doi:10.1155/2022/4955209)
Supplement: Supplementary 2 — Data S1: protein sequences of the identified DCL genes in wheat. Data S2: protein sequences of the identified AGO genes in wheat. Data S3: protein sequences of the identified RDR genes in wheat. Data S4: list of transcript factors and their families regulating the predicted RNAi-based genes. Data S5: list of cis-regulatory elements associated with the TaDCL protein families. Data S6: list of cis-regulatory elements associated with the TaAGO protein families. Data S7: list of cis-regulatory elements associated with the TaRDR protein families. [file 4955209.f2.zip]

Archive with 7 entries (7 files):
- Data S1.txt
- Data S2.txt
- Data S3 (1).txt
- Data S4 TF-list375.pdf
- Data S5-TaDCL-CRE.pdf
- Data S6-TaAGO-CRE.pdf
- Data S7-TaRDR-CRE.pdf
