# Supplementary material for: Comprehensive In Silico Analysis of RNA Silencing-Related Genes and Their Regulatory Elements in Wheat (Triticum aestivum L.)
Source: Biomed Res Int. 2022 Sep 19;2022:4955209. doi: 10.1155/2022/4955209 (PMC9513535; doi:10.1155/2022/4955209)
Supplement: Supplementary 2 — Data S1: protein sequences of the identified DCL genes in wheat. Data S2: protein sequences of the identified AGO genes in wheat. Data S3: protein sequences of the identified RDR genes in wheat. Data S4: list of transcript factors and their families regulating the predicted RNAi-based genes. Data S5: list of cis-regulatory elements associated with the TaDCL protein families. Data S6: list of cis-regulatory elements associated with the TaAGO protein families. Data S7: list of cis-regulatory elements associated with the TaRDR protein families. [file 4955209.f2.zip › Data S2.txt]

>AtAGO1
MVRKRRTDAPSEGGEGSGSREAGPVSGGGRGSQRGGFQQGGGQHQGGRGYTPQPQQGGRGGRGYGQPPQQQQQYGGPQEY
QGRGRGGPPHQGGRGGYGGGRGGGPSSGPPQRQSVPELHQATSPTYQAVSSQPTLSEVSPTQVPEPTVLAQQFEQLSVEQ
GAPSQAIQPIPSSSKAFKFPMRPGKGQSGKRCIVKANHFFAELPDKDLHHYDVTITPEVTSRGVNRAVMKQLVDNYRDSH
LGSRLPAYDGRKSLYTAGPLPFNSKEFRINLLDEEVGAGGQRREREFKVVIKLVARADLHHLGMFLEGKQSDAPQEALQV
LDIVLRELPTSRIRYIPVGRSFYSPDIGKKQSLGDGLESWRGFYQSIRPTQMGLSLNIDMSSTAFIEANPVIQFVCDLLN
RDISSRPLSDADRVKIKKALRGVKVEVTHRGNMRRKYRISGLTAVATRELTFPVDERNTQKSVVEYFHETYGFRIQHTQL
PCLQVGNSNRPNYLPMEVCKIVEGQRYSKRLNERQITALLKVTCQRPIDREKDILQTVQLNDYAKDNYAQEFGIKISTSL
ASVEARILPPPWLKYHESGREGTCLPQVGQWNMMNKKMINGGTVNNWICINFSRQVQDNLARTFCQELAQMCYVSGMAFN
PEPVLPPVSARPEQVEKVLKTRYHDATSKLSQGKEIDLLIVILPDNNGSLYGDLKRICETELGIVSQCCLTKHVFKMSKQ
YMANVALKINVKVGGRNTVLVDALSRRIPLVSDRPTIIFGADVTHPHPGEDSSPSIAAVVASQDWPEITKYAGLVCAQAH
RQELIQDLFKEWKDPQKGVVTGGMIKELLIAFRRSTGHKPLRIIFYRDGVSEGQFYQVLLYELDAIRKACASLEAGYQPP
VTFVVVQKRHHTRLFAQNHNDRHSVDRSGNILPGTVVDSKICHPTEFDFYLCSHAGIQGTSRPAHYHVLWDENNFTADGL
QSLTNNLCYTYARCTRSVSIVPPAYYAHLAAFRARFYMEPETSDSGSMASGSMARGGGMAGRSTRGPNVNAAVRPLPALK
ENVKRVMFYC
>AtAGO2
MERGGYRGGRGDGRGRGGRGYGGGGGGGEQGRDRGYGGGEQGRGRGSERGGGNRGQGRGEQQDFRSQSQRGPPPGHGGRG
TTQFQQPRPQVAPQPSQAPASYAGSVGGVAGRGAWGRKPQVPSDSASPSTSTTVVSEPVRVAEVMNLKPSVQVATSDRKE
PMKRPDRGGVVAVRRVNLYVNHYKVNFNPESVIRHYDVEIKGEIPTKKVSRFELAMVRDKVFTDNPDEFPLAMTAYDGQK
NIFSAVELPTGSYKVEYPKTEEMRGRSYTFTIKQVNVLKLGDLKEYMTGRSSFNPRDVLQGMDVVMKEHPSKCMITVGKS
FFTRETEPDEDFRFGVIAAKGYRHTLKPTAQGLSLCLDYSVLAFRKAMSVIEYLKLYFNWSDMRQFRRRDVEEELIGLKV
TVNHRKNKQKLTIVGLSMQNTKDIKFDLIDQEGNEPPRKTSIVEYFRIKYGRHIVHKDIPCLDLGKNGRQNFVPMEFCDL
VEGQIYPKDNLDKDSALWLKKLSLVNPQQRQRNIDKMIKARNGPSGGEIIGNFGLKVDTNMTPVEGRVLKAPSLKLAERG
RVVREEPNPRQNNQWNLMKKGVTRGSIVKHWAVLDFTASERFNKMPNDFVDNLIDRCWRLGMQMEAPIVYKTSRMETLSN
GNAIEELLRSVIDEASRKHGGARPTLVLCAMSRKDDGYKTLKWIAETKLGLVTQCFLTGPATKGGDQYRANLALKMNAKV
GGSNVELMDTFSFFKKEDEVMFIGADVNHPAARDKMSPSIVAVVGTLNWPEANRYAARVIAQPHRKEEIQGFGDACLELV
KAHVQATGKRPNKIVIFRDGVSDAQFDMVLNVELLDVKLTFEKNGYNPKITVIVAQKRHQTRFFPATNNDGSDKGNVPSG
TVVDTKVIHPYEYDFYLCSHHGGIGTSKPTHYYTLWDELGFTSDQVQKLIFEMCFTFTRCTKPVSLVPPVYYADMVAFRG
RMYHEASSREKNFKQPRGASTSAASLASSLSSLTIEDKAIFKLHAELENVMFFV
>AtAGO3
MDRGGYRGGRGDGRGRGGGGDRGRGYSGRGDGRGRGGDGDRGYSGRGDGHGRGGGGDRGRGYSGRGDGRGRGGGGDRGRG
YSGRGDGHGRGGGGDRGRGYSGRGRGFVQDRDGGWVNPGQSSGGHVRGRGTQLQQPPPQEVPPSSSQAQVSQGVAPGDVG
QGGVGDVGRDGVGDVGRDGVGDVGQGGVGDVGQVGVGDVGQGGVGDVGQGGVGDVGRDGVGDVGRDGVGDVGRGGVGDRG
QSQSGLSSGHFGRGTQLQQPQPQAVSQSSSQGQVSQSFATGGVGLGAWARKPQLFSDSTVLPSSSSSNVVASHTASGSQV
MTPKPSSSDKKEPVKRPDKGGNIKVKGVINLSVNHFRVSFSTESVIRHYDVDIKGENSSKKISRFELAMVKEKLFKDNND
FPNAMTAYDGQKNIFSAVELPTGSFKVDFSETEEIMRGRSYTFIIKQVKELKLLDLQAYIDGRSTFIPRDVLQGMDVVMK
EHPSKRMITVGKRFFSTRLEIDFGYGVGAAKGFHHTLKPTVQGLSLCLNSSLLAFRKAISVIEYLKLYFGWRNIRQFKNC
RPDDVVQELIGLKVTVDHRKTKQKFIIMGLSKDDTKDIKFDFIDHAGNQPPRKISIVEYFKEKYGRDIDHKDIPCLNLGK
KGRENFVPMEFCNLVEGQIFPKEKLYRDSAAWLKELSLVTPQQRLENINKMIKSSDGPRGGDIIGNFGLRVDPNMTTVEG
RVLEAPTLKLTDRRGNPIHEKLMSESNQWNLTTKGVTKGSIIKHWAVLDFTASESLKKKMPGYFVNKLIERCKGLGMQME
APIVCKTSSMETLYDGNALEELLRSVIDEASHNHGGACPTLVLCAMTGKHDGYKTLKWIAETKLGLVTQCFLTISAIKGE
TVSDQYLANLALKINAKVGGTNVELVDNIFSFFKKEDKVMFIGADVNHPAAHDNMSPSIVAVVGTLNWPEANRYAARVKA
QSHRKEEIQGFGETCWELIEAHSQAPEKRPNKIVIFRDGVSDGQFDMVLNVELQNVKDVFAKVGYNPQITVIVAQKRHQT
RFFPATTSKDGRAKGNVPSGTVVDTTIIHPFEYDFYLCSQHGAIGTSKPTHYYVLSDEIGFNSNQIQKLIFDLCFTFTRC
TKPVALVPPVSYADKAASRGRVYYEASLMKKNSKQSRGASSSSASVASSSSSVTMEDKEIFKVHAGIENFMFFV
>AtAGO4
MDSTNGNGADLESANGANGSGVTEALPPPPPVIPPNVEPVRVKTELAEKKGPVRVPMARKGFGTRGQKIPLLTNHFKVDV
ANLQGHFFHYSVALFYDDGRPVEQKGVGRKILDKVHQTYHSDLDGKEFAYDGEKTLFTYGALPSNKMDFSVVLEEVSATR
ANGNGSPNGNESPSDGDRKRLRRPNRSKNFRVEISYAAKIPLQALANAMRGQESENSQEAIRVLDIILRQHAARQGCLLV
RQSFFHNDPTNCEPVGGNILGCRGFHSSFRTTQGGMSLNMDVTTTMIIKPGPVVDFLIANQNARDPYSIDWSKAKRTLKN
LRVKVSPSGQEFKITGLSDKPCREQTFELKKRNPNENGEFETTEVTVADYFRDTRHIDLQYSADLPCINVGKPKRPTYIP
LELCALVPLQRYTKALTTFQRSALVEKSRQKPQERMTVLSKALKVSNYDAEPLLRSCGISISSNFTQVEGRVLPAPKLKM
GCGSETFPRNGRWNFNNKEFVEPTKIQRWVVVNFSARCNVRQVVDDLIKIGGSKGIEIASPFQVFEEGNQFRRAPPMIRV
ENMFKDIQSKLPGVPQFILCVLPDKKNSDLYGPWKKKNLTEFGIVTQCMAPTRQPNDQYLTNLLLKINAKLGGLNSMLSV
ERTPAFTVISKVPTIILGMDVSHGSPGQSDVPSIAAVVSSREWPLISKYRASVRTQPSKAEMIESLVKKNGTEDDGIIKE
LLVDFYTSSNKRKPEHIIIFRDGVSESQFNQVLNIELDQIIEACKLLDANWNPKFLLLVAQKNHHTKFFQPTSPENVPPG
TIIDNKICHPKNNDFYLCAHAGMIGTTRPTHYHVLYDEIGFSADELQELVHSLSYVYQRSTSAISVVAPICYAHLAAAQL
GTFMKFEDQSETSSSHGGITAPGPISVAQLPRLKDNVANSMFFC
>AtAGO5
MSNRGGGGHGGASRGRGGGRRSDQRQDQSSGQVAWPGLQQSYGGRGGSVSAGRGRGNVGRGENTGDLTATQVPVASAVSG
GRGRGNIGDPTFSVASSSKTVSVASSSKEESKNTEVSETMSNLQITSTETKPEMTSLPPASSKAVTFPVRPGRGTLGKKV
MVRANHFLVQVADRDLYHYDVSINPEVISKTVNRNVMKLLVKNYKDSHLGGKSPAYDGRKSLYTAGPLPFDSKEFVVNLA
EKRADGSSGKDRPFKVAVKNVTSTDLYQLQQFLDRKQREAPYDTIQVLDVVLRDKPSNDYVSVGRSFFHTSLGKDARDGR
GELGDGIEYWRGYFQSLRLTQMGLSLNIDVSARSFYEPIVVTDFISKFLNIRDLNRPLRDSDRLKVKKVLRTLKVKLLHW
NGTKSAKISGISSLPIRELRFTLEDKSEKTVVQYFAEKYNYRVKYQALPAIQTGSDTRPVYLPMELCQIDEGQRYTKRLN
EKQVTALLKATCQRPPDRENSIKNLVVKNNYNDDLSKEFGMSVTTQLASIEARVLPPPMLKYHDSGKEKMVNPRLGQWNM
IDKKMVNGAKVTSWTCVSFSTRIDRGLPQEFCKQLIGMCVSKGMEFKPQPAIPFISCPPEHIEEALLDIHKRAPGLQLLI
VILPDVTGSYGKIKRICETELGIVSQCCQPRQVNKLNKQYMENVALKINVKTGGRNTVLNDAIRRNIPLITDRPTIIMGA
DVTHPQPGEDSSPSIAAVVASMDWPEINKYRGLVSAQAHREEIIQDLYKLVQDPQRGLVHSGLIREHFIAFRRATGQIPQ
RIIFYRDGVSEGQFSQVLLHEMTAIRKACNSLQENYVPRVTFVIVQKRHHTRLFPEQHGNRDMTDKSGNIQPGTVVDTKI
CHPNEFDFYLNSHAGIQGTSRPAHYHVLLDENGFTADQLQMLTNNLCYTYARCTKSVSIVPPAYYAHLAAFRARYYMESE
MSDGGSSRSRSSTTGVGQVISQLPAIKDNVKEVMFYC
>AtAGO6
METSSSLPLSPISIEPEQPSHRDYDITTRRGVGTTGNPIELCTNHFNVSVRQPDVVFYQYTVSITTENGDAVDGTGISRK
LMDQLFKTYSSDLDGKRLAYDGEKTLYTVGPLPQNEFDFLVIVEGSFSKRDCGVSDGGSSSGTCKRSKRSFLPRSYKVQI
HYAAEIPLKTVLGTQRGAYTPDKSAQDALRVLDIVLRQQAAERGCLLVRQAFFHSDGHPMKVGGGVIGIRGLHSSFRPTH
GGLSLNIDVSTTMILEPGPVIEFLKANQSVETPRQIDWIKAAKMLKHMRVKATHRNMEFKIIGLSSKPCNQQLFSMKIKD
GEREVPIREITVYDYFKQTYTEPISSAYFPCLDVGKPDRPNYLPLEFCNLVSLQRYTKPLSGRQRVLLVESSRQKPLERI
KTLNDAMHTYCYDKDPFLAGCGISIEKEMTQVEGRVLKPPMLKFGKNEDFQPCNGRWNFNNKMLLEPRAIKSWAIVNFSF
PCDSSHISRELISCGMRKGIEIDRPFALVEEDPQYKKAGPVERVEKMIATMKLKFPDPPHFILCILPERKTSDIYGPWKK
ICLTEEGIHTQCICPIKISDQYLTNVLLKINSKLGGINSLLGIEYSYNIPLINKIPTLILGMDVSHGPPGRADVPSVAAV
VGSKCWPLISRYRAAVRTQSPRLEMIDSLFQPIENTEKGDNGIMNELFVEFYRTSRARKPKQIIIFRDGVSESQFEQVLK
IEVDQIIKAYQRLGESDVPKFTVIVAQKNHHTKLFQAKGPENVPAGTVVDTKIVHPTNYDFYMCAHAGKIGTSRPAHYHV
LLDEIGFSPDDLQNLIHSLSYVNQRSTTATSIVAPVRYAHLAAAQVAQFTKFEGISEDGKVPELPRLHENVEGNMFFC
>AtAGO7
MEEKTHHHHHSTNKHIPSSKSRTPLLHKPYHHHVQTNPPPFLLHPSSHQNLNLVASNLPSSYYYYYYCYFYSQFHNSLPP
PPPPHLLPLSPPLPPLLPLPPPHSMTRFHKSLPVSQVVERKQQHQQKKKIQVSNNKVSGSIAIEEAALVVAKRPDFGGQD
GSVIYLLANHFLVKFDSSQRIYHYNVEISPQPSKEIARMIKQKLVETDRNSFSGVVPAFDGRQNIYSPVEFQGDRLEFFV
NLPIPSCKAVMNYGDLREKQPQKKIEKLFRVNMKLVSKFDGKEQRKEGEDWAPLPPEYIHALDVILRENPMEKCTSIGRS
FYSSSMGGSKEIGGGAVGLRGFFQSLRHTQQGLALNMDLSITAFHESIGVIAYLQKRLEFLTDLPRNKGRELSLEEKREV
EKALKNIRVFVCHRETVQRYRVYGLTEEITENIWFPDREGKYLRLMSYFKDHYGYEIQFKNLPCLQISRARPCYLPMELC
MICEGQKFLGKLSDDQAAKIMKMGCQKPNERKAIIDKVMTGSVGPSSGNQTREFNLEVSREMTLLKGRILQPPKLKLDRP
RNLKESKVFKGTRIERWALMSIGGSSDQKSTIPKFINELTQKCEHLGVFLSKNTLSSTFFEPSHILNNISLLESKLKEIQ
RAASNNLQLIICVMEKKHKGYGDLKRISETRIGVVTQCCLYPNITKLSSQFVSNLALKINAKIGGSMTELYNSIPSHIPR
LLRPDEPVIFMGADVTHPHPFDDCSPSVAAVVGSINWPEANRYVSRMRSQTHRQEIIQDLDLMVKELLDDFYKAVKKLPN
RIIFFRDGVSETQFKKVLQEELQSIKTACSKFQDYNPSITFAVVQKRHHTRLFRCDPDHENIPPGTVVDTVITHPKEFDF
YLCSHLGVKGTSRPTHYHILWDENEFTSDELQRLVYNLCYTFVRCTKPISIVPPAYYAHLAAYRGRLYIERSSESNGGSM
NPSSVSRVGPPKTIPLPKLSDNVKNLMFYC
>AtAGO8
MDTTLPPPQHMEREPLKSKSSLLPMTRRGNGSKGQKILLLTNHFRVNFRKPNSHNFFHYSVTITYEDGSPLLAKGFGRKI
LEKVQQTCQADLGCKHFAYDGDKNLYTVGPLPRSSLDFSVVLETAPSRRNADKRLKLPHQSKKFNVAILFAPPEIPMEAI
ANALQGKKTKHLLDAIRVMDCILSQNAARQGCLLVRQSFFHNDAKYFANIGEGVDCCKGFHSSFRTTQGGLSLNIDVSTA
MIVKPGPVVDFLIANQGVNDPFSINWKKAKNTLKNLRVKVLPSNQEYKITGLSGLHCKDQTFTWKKRNQNREFEEVEITV
SDYFTRIREIELRYSGGLPCINVGKPNRPTYFPIELCELVSLQRYTKALTKFQRSNLIKESRQNPQQRIGVLTRALKTSN
YNDDPMLQECGVRIGSDFTQVEGRVLPTPKLKAGKEQDIYPINGSWNFKNKPATVTRWAVVNFSARCDPQKIIDDLTRCG
KMKGINVDSPYHVVFEENPQFKDATGSVRVDKMFQHLQSILGEVPPKFLLCILEKKNSDVYEKSCSMWNCECIVPPQNLN
DQYLTNLLLKINAKLGGLNSVLDMELSGTMPLVMRVPTIIIGMDVSHGSPGQSDHIPSIAAVVSSREWPLISKYRACVRT
QSPKVEMIDSLFKPVSDKDDQGIMRELLLDFHSSSGKKPNHIIIFRDGVSESQFNQVLNIELDQMMQINHHTKFFQTESP
NNVLPGTIIDSNICHQHNNDFYLCAHAGKIGTTRPTHYHVLYDEIGFDTDQLQELVHSLSYVYQRSTTAISLVAPICYAH
LAAAQMATAMKFEDMSETSSSHGGITTAGAVPVPPMPKLNTNVASSMFFC
>AtAGO9
MDSDEPNGSGLPPPPPFVPANLVPEVEPVKKNILLPMARPRGSGSKGQKIPLLTNHFGVKFNKPSGYFFHYSVAINYEDG
RPVEAKGIGRKILDKVQETYQSDLGAKYFAYDGEKTLFTVGALPSNKLDFSVVLEEIPSSRNHAGNDTNDADRKRSRRPN
QTKKFMVEISYAAKIPMQAIASALQGKETENLQDALRVLDIILRQSAARQGCLLVRQSFFHNDVKNFVPIGGGVSGCRGF
HSSFRTTQGGLSLNIDTSTTMIVQPGPVVDFLLANQNKKDPYGMDWNKARRVLKNLRVQITLSNREYKISGLSEHSCKDQ
LFTWRKPNDKGEFEEVEITVLNYYKERNIEVRYSGDFPCINVGKPKRPTYFPIEFCNLVSLQRYTKSLTNFQRAALVEKS
RQKPPERMASLTKGLKDSNYNADPVLQDSGVSIITNFTQVEGRILPTPMLKVGKGENLSPIKGKWNFMRKTLAEPTTVTR
WAVVNFSARCDTNTLIRDLIKCGREKGINVEPPFKDVINENPQFRNAPATVRVENMFEQIKSKLPKPPLFLLCILAERKN
SDVYGPWKKKNLVDLGIVTQCIAPTRLNDQYLTNVLLKINAKLGGLNSLLAMERSPAMPKVTQVPTIIVGMDVSHGSPGQ
SDIPSIAAVVSSRQWPLISKYKACVRTQSRKMEMIDNLFKPVNGKDEGMFRELLLDFYYSSENRKPEHIIIFRDGVSESQ
FNQVLNIELDQMMQACKFLDDTWHPKFTVIVAQKNHHTKFFQSRGPDNVPPGTIIDSQICHPRNFDFYLCAHAGMIGTTR
PTHYHVLYDEIGFATDDLQELVHSLSYVYQRSTTAISVVAPVCYAHLAAAQMGTVMKYEELSETSSSHGGITTPGAVPVP
PMPQLHNNVSTSMFFC
>AtAGO10
MPIRQMKDSSETHLVIKTQPLKHHNPKTVQNGKIPPPSPSPVTVTTPATVTQSQASSPSPPSKNRSRRRNRGGRKSDQGD
VCMRPSSRPRKPPPPSQTTSSAVSVATAGEIVAVNHQMQMGVRKNSNFAPRPGFGTLGTKCIVKANHFLADLPTKDLNQY
DVTITPEVSSKSVNRAIIAELVRLYKESDLGRRLPAYDGRKSLYTAGELPFTWKEFSVKIVDEDDGIINGPKRERSYKVA
IKFVARANMHHLGEFLAGKRADCPQEAVQILDIVLRELSVKRFCPVGRSFFSPDIKTPQRLGEGLESWCGFYQSIRPTQM
GLSLNIDMASAAFIEPLPVIEFVAQLLGKDVLSKPLSDSDRVKIKKGLRGVKVEVTHRANVRRKYRVAGLTTQPTRELMF
PVDENCTMKSVIEYFQEMYGFTIQHTHLPCLQVGNQKKASYLPMEACKIVEGQRYTKRLNEKQITALLKVTCQRPRDREN
DILRTVQHNAYDQDPYAKEFGMNISEKLASVEARILPAPWLKYHENGKEKDCLPQVGQWNMMNKKMINGMTVSRWACVNF
SRSVQENVARGFCNELGQMCEVSGMEFNPEPVIPIYSARPDQVEKALKHVYHTSMNKTKGKELELLLAILPDNNGSLYGD
LKRICETELGLISQCCLTKHVFKISKQYLANVSLKINVKMGGRNTVLVDAISCRIPLVSDIPTIIFGADVTHPENGEESS
PSIAAVVASQDWPEVTKYAGLVCAQAHRQELIQDLYKTWQDPVRGTVSGGMIRDLLISFRKATGQKPLRIIFYRDGVSEG
QFYQVLLYELDAIRKACASLEPNYQPPVTFIVVQKRHHTRLFANNHRDKNSTDRSGNILPGTVVDTKICHPTEFDFYLCS
HAGIQGTSRPAHYHVLWDENNFTADGIQSLTNNLCYTYARCTRSVSIVPPAYYAHLAAFRARFYLEPEIMQDNGSPGKKN
TKTTTVGDVGVKPLPALKENVKRVMFYC
>OsAGO1a
MAFQLDNGYYSHQALAMMRKKKTEPRNAGESSGTQQATGAPGRGPSQRPERAQQHGGGGW
QPANPQYAQQAGRGGGQHQGRGGRYQGRGGPTSHQPGGGPVEYQAHEYYGRGVQRQGGMP
QHRSGSGGHGVPASPSRTVPELHQASQDQYQATVVAPSPSRTGPSSLPVEASSEEVQHQF
QELAIQGQSPTSQAIQPAPPSSKSVRFPMRPGKGTFGDRCIVKANHFFAELPDKDLHQYD
VSITPEVPSRGVNRAVIGEIVTQYRQSHLGGRLPVYDGRKSLYTAGPLPFTSRTFDVILQ
DEEESLAVGQGAQRRERPFKVVIKFAARADLHHLAMFLAGRQADAPQEALQVLDIVLREL
PTARYSPVARSFYSPNLGRRQQLGEGLESWRGFYQSIRPTQMGLSLNIDMSSTAFIEPLP
VIDFVAQLLNRDISVRPLSDADRVKIKKALRGVKVEVTHRGNMRRKYRISGLTSQATREL
SFPIDNHGTVKTVVQYFQETYGFNIKHTTLPCLQVGNQQRPNYLPMEVCKIVEGQRYSKR
LNEKQITALLKVTCQRPQERELDILQTVHHNAYHQDPYAQEFGIRIDERLASVEARVLPP
PWLKYHDSGREKDVLPRIGQWNMMNKKMVNGGRVNNWTCINFSRHVQDNAARSFCRELAI
MCQISGMDFSIDPVVPLVTARPEHVERALKARYQEAMNILKPQGGELDLLIAILPDNNGS
LYGDLKRICETDLGLVSQCCLTKHVFKMSKQYLANVALKINVKVGGRNTVLVDALTRRIP
LVSDRPTIIFGADVTHPHPGEDSSPSIAAVVASQDWPEVTKYAGLVSAQAHRQELIQDLF
KVWKDPQRGTVSGGMIRELLISFKRATGQKPQRIIFYRDGVSEGQFYQVLFYELDAIRKA
CASLEADYQPPVTFVVVQKRHHTRLFANNHKDQRTVDRSGNILPGTVVDSKICHPTEFDF
YLCSHAGIQGTSRPAHYHVLWDENKFTADGLQTLTNNLCYTYARCTRSVSIVPPAYYAHL
AAFRARFYMEPDTSDSGSMASGAHTRGGGPLPGARSTKPAGNVAVRPLPDLKENVKRVMF
YC
>OsAGO1b
MALQLENGRPHHHQVPIMVKKKRTGSGSTGESSGEAPGAPGHGSSQRAERGPQQHGGGRG
WVPQHGGRGGGQYQGRGGHYQGRGGQGSHHPGGGPPEYQGRGGPGSHHPGGGPPDYQGRG
GSGSHHPGGGPPEYQPRDYQGRGGPRPRGGMPQPYYGGPRGSGGRSVPSGSSRTVPELHQ
APHVQYQAPMVSPTPSGAGSSSQPAAEVSSGQVQQQFQQLATRDQSSTSQAIQIAPPSSK
SVRFPLRPGKGTYGDRCIVKANHFFAELPDKDLHQYDVSITPEVTSRGVNRAVMFELVTL
YRYSHLGGRLPAYDGRKSLYTAGPLPFASRTFEITLQDEEDSLGGGQGTQRRERLFRVVI
KFAARADLHHLAMFLAGRQADAPQEALQVLDIVLRELPTTRYSPVGRSFYSPNLGRRQQL
GEGLESWRGFYQSIRPTQMGLSLNIDMSSTAFIEPLPVIDFVAQLLNRDISVRPLSDSDR
VKIKKALRGVKVEVTHRGNMRRKYRISGLTSQATRELSFPVDDRGTVKTVVQYFLETYGF
SIQHTTLPCLQVGNQQRPNYLPMEVCKIVEGQRYSKRLNEKQITALLKVTCQRPQERELD
ILRTVSHNAYHEDQYAQEFGIKIDERLASVEARVLPPPRLKYHDSGREKDVLPRVGQWNM
MNKKMVNGGRVNNWACINFSRNVQDSAARGFCHELAIMCQISGMDFALEPVLPPLTARPE
HVERALKARYQDAMNMLRPQGRELDLLIVILPDNNGSLYGDLKRICETDLGLVSQCCLTK
HVFKMSKQYLANVALKINVKVGGRNTVLVDALTRRIPLVSDRPTIIFGADVTHPHPGEDS
SPSIAAVVASQDWPEVTKYAGLVSAQAHRQELIQDLFKVWQDPHRGTVTGGMIKELLISF
KRATGQKPQRIIFYRDGVSEGQFYQVLLYELDAIRKACASLEPNYQPPVTFVVVQKRHHT
RLFANNHNDQRTVDRSGNILPGTVVDSKICHPTEFDFYLCSHAGIQGTSRPAHYHVLWDE
NKFTADELQTLTNNLCYTYARCTRSVSIVPPAYYAHLAAFRARFYMEPETSDSGSMASGA
ATSRGLPPGVRSARVAGNVAVRPLPALKENVKRVMFYC
>OsAGO1c
MASRRPTHRHHTEAPDPGGRGRGRGRAARYAQPQPQPQQQQQQQGRGCRARGASPPPPPQ
QQQQQQPRSTPTRATTVTVASSSSTTATASSSPLAPELRQAIMEAPRPSELAQPSPTPPQ
EQPVDAATTTPHHIPSSSKSIRFPLRPGKGTIGTRCMVKANHFFAHLPNKDLHHYDVSIT
PEVTSRIVNRAVIKELVNLYKASYLGGRLPAYDGRKSLYTAGPLPFTSQEFQITLLDDDD
GSGSERRQRTFRVVIKFAARADLHRLELFLAGRHAEAPQEALQVLDIVLRELPSARYAPF
GRSFFSPYLGRRQPLGEGLESWRGFYQSIRPTQMGLSLNIDMSATAFIEPLPVIDFVAQL
LNSDIHSRPLSDAERVKIKKALRGVKVEVTHRGNMRRKYRISGLTIQPTRELTFPVDEGG
TVKSVVQYFQETYGFAIQHTYLPCLTVQRLNYLPMEVCKIVEGQRYSKRLNQNQIRALLE
ETCQHPRDRERDIIKMVKHNAYQDDPYAKEFGIKISDRLASVEARILPAPRLKYNETGRE
KDCLPRVGQWNMMNKKMVNGGKVRSWMCVNFARNVQESVVRGFCHELALMCQASGMDFAP
EPILPPLNAHPDQVERALKARYHDAMNVLGPQRRELDLLIGILPDNNGSLYGDLKRVCEI
DLGIVSQCCCTKQVFKMNKQILANLALKINVKVGGRNTVLVDAVSRRIPLVTDRPTIIFG
ADVTHPHPGEDSSPSIAAVVASQDWPEVTKYAGLVSAQAHRQELIEDLYKIWQDPQRGTV
SGGMIRELLISFKRSTGEKPQRIIFYRDGVSEGQFYQVLLYELNAIRKACASLETNYQPK
VTFIVVQKRHHTRLFAHNHNDQNSVDRSGNILPGTVVDSKICHPTEFDFYLCSHAGIKGT
SRPAHYHVLWDENNFTADALQILTNNLCYTYARCTRSVSIVPPAYYAHLAAFRARFYMEP
DTSDSSSVVSGPGVRGPLSGSSTSRTRAPGGAAVKPLPALKDSVKRVMFYC
>OsAGO1d
MGSRRPRLPGFGEDCEPRGGGRGGGGRGRGSYYPQAQQYHPQGHGGRGGAGYYHGAAPQP
RGAMVVQQWRPATAAAEHLGHQQPYNSSVRPQHYYGPSAIAPELLQAMDAPHEPPANVSS
PEAASPEASSPRSLALEVTEQLQDLSVQYQLSESQEEIVQHVPVSTKSFKFPHRPGSGSI
GTRCLVKANHFFAQLPDKDLHQYDVSITPELTSRIRSRAVMEELVRLHKMSYLGGRLPAY
DGRKSLYTAGPLPFTSKEFRISLLEEDDGSGSERRQKTYNVVIKFAARADLHRLEQFLAG
RQAEAPQEALQVLDIVLRELPTARYAPFGRSFFSPDLGRRRSLGEGLETWRGFYQSIRPT
QMGLSLNIDMSATAFFEPLPVIDFVIQLLNTDIRSRPLSDAERVKIKKALRGVKVGVTHR
GNMRRKYRISGLTSQATRELTFPVDQGGTVKSVVQYFQETYGFAIQHTYLPCLQVGNQQR
PNYLPMEVCKIVEGQRYSKRLNQNQIRALLEETCQRPHDRERDIIQMVNHNSYHEDPYAK
EFGIKISERLALVEARILPAPRLKYNETGREKDCLPRVGQWNMMNKKMVNGGRVRSWICV
NFARNVQESVASGFCRELARMCQASGMDFALEPVLPSMYARPDQVERALKARFHDAMNIL
GPQHKELDLLIGLLPDNNGSLYGDLKRICEIDLGLVSQCCCTKQVFKMNKQILANLALKI
NVKVGGRNTVLVDAVSRRIPLVTDRPTIIFGADVTHPHPGEDSSPSIAAVVASQDWPEVT
KYAGLVSAQSHRQELIDDLYNITHDPHRGPICGGMVRELLISFKRSTGQKPQRIIFYRDG
VSEGQFYQVLLHELDAIRKACASLEANYQPQVTFIVVQKRHHTRLFAHNHNDQNSVDRSG
NILPGTVVDSKICHPTEFDFFLCSHAGIKGTSRPAHYHVLWDENNFTADALQTLTNNLCY
TYARCTRSVSIVPPAYYAHLAAFRARFYMESDSSDSGSMASGRGGGSSTSRSTRAAGGGA
VRPLPALKDSVKNVMFYC
>OsAGO2
MEHERGGGGRGRGRGRGGGRGGGGGDGRGGGYGGAGGGGVGGRGGRGPPGGGGGRGYEPG
GGRGYGGGGGGGGRGYGGGGGGGGYESGGGRGYGGGGRGYESGGGRGPGGGGRGHESGGG
GGRGGNVWAQPGRGRGGAPAPAPAPAPAARRIQDEGAARSSGTVERIASTEVVRVQPPAP
PVAVSRSGTRVPMRRPDGGGSVSKAKVKLLVNHFIVKYRQASTVFHYDIDIKLDISSPKA
SDKELSKGDFLTVKDELFKDESFRRLSSAVAYDGKRNLFTCAELPDGLFRVKVRSRTYIV
SVEFKKKLPLSQLSELPVPREVLQGLDVIVREASSWRKIIIGQGFYSQGRSVPIGPDVVA
LKGTQQTLKCTQKGLILCVDYSVMPFRKAGPVLDLVQKSVRYLDYRTTLNKHQLDTLKNE
LKGQRVTVNHRRTKQKYIVKGLTDKPASQITFVDSESGQTKKLLDYYSQQYGKVIEYQML
PCLDLSKSKDKQNYVPIELCDLLEGQRYPKASLNRNSDKTLKEMALIPASSRKEEILELV
NADDGPCRGEIAQQFGISLDVQMMEVTGRTLPPPSLKLGTSSGQPPKFNIDQPNCQWNLT
RKRLAEGGVLQCWGVVDFSADSGQYALNGNMFIDKIVRKCCDLGVQMNRNPCIVQLLDME
VLSDPHQLFEELNKAKQAAASKKQKLQLLFCPMSDQHPGYKTLKLICETQLGIQTQCFLS
FLANKQQGQDQYMSNLALKINGKIGGSNIQLFGESLPRISGAPYMFIGADVNHPSPGNVE
SPSIAAVVASVDQGASKYVPRIRAQPHRCEVIQHLGDMCKELIGVFEKRNRVKPQRIIYF
RDGVSDGQFDMVLNEELADMEKAIKTKDYSPTITVIVAKKRHHTRLFPKDLNQQQTKNGN
VLPGTVVDTGVVDPAAYDFYLCSHNGLIGTSRPTHYYSLLDEHGFASDDLQKLVYNLCFV
FARCTKPVSLATPVYYADLAAYRGRLYYEGMMMSQPPPSSAASASSASSSGAGASDFRSF
PALHEDLVDNMFFI
>OsAGO3
MAGRGGRDPRRGYDGGYGYPRGGGGQGGTNRGRDGQRGGGRNGPRGGRFPGGRGVEPRRG
GDVLGGGQGGGRGTTAGAGGLVRGGSELAVGAELRRRVPTCHVNDFPELGIGGTPVLVRR
WRPRDHRDQHDHQSQRHHHRHHHHQRQRHHHHHQRQQRRGSRTRDPRVRRGPLRIPYGED
EKEEPPATPIASSNKNKREEPPTKHRPMARPPGGGGPLSKGEVKLLVNHFSVDYPKESTF
FHYEIRIKLGDGPNRKLSKAELLTVKNELFEHESLQELSSAVAYDGERNLYTCAELPEDC
IVPVSKFRVKDSSRTYIVSVKLKKPLPLSQLLEQRPGPRDVMQGLDVIVREASSFGKIVL
GQGFYPQSGSEAISDSNIVALKGTQQSLKCTQKGLILCVDYSVLPCWKAGSVLDLVKTMK
FMEYPLLEDQLKKLNNALKGLCVTVSHRKTEEKYTVKGLTDKPADQITFKDSKSGQTTKL
IEYYKETYKKEIEHPMLPCLDLSKSKSKQNYVPIEFCNIPEGERYPVARLDDKKSDNKGE
QEKPSTKTTLRKISIKVASSRKEEILDLVGNAQDGPCRGKIAQRFRISLDAAMMEVTGRI
LAPPTLELGTGTSRGQTFKFTIHQDDCQWNWKLKKYDKRVVAHGGTLNCWGVVDFSEGDL
ESKFIDKVVRKCSALGMVMTRKPCYEHVSNMEVLSDPKSLRDALIEAKRAAEEEDKKLQL
LFCPMLNRCHGYKTLKLMCETELGIQTQCFLSTAAKLDEKRQDQYITNLALKINGKIGGS
NMQLDPDSIPVVSAKDFMFIGADVNHPPPGNVSKDIPSIAAVVASVDKGASKYVTRIRAQ
YHRCEMIQNLGDICKELIGAYEKVNKKKPDSIIYFRDGVSDGQFDMVLNEELADMENKIM
VGDYPKITVIVAKKRHHTRLFPKDRNQRQTKNGNVLPGTVVDTDVVDPTAYDFYLCSHKG
EVGTSRPTHYYSLLDEHGFASDDLQKLVYNLCFVFARCTKPVSLATPVYYADLAAYRGRL
YYEGMMMLQPAASAASASEAMMPAAQPQAAAAAAAAASPSSSAASSSEGMTASQPQAPAA
EAASSSAGAADFRELPPMHGDLLNNMFFL
>OsAGO4a
MESNSGEIEELPPPPPLPPNAEPIKTDDTKKLSKPKRALMARSGCGKKGQPIQLLTNHFK
VSLKAADEFFHHYYVNLKYEDDRPVDGKGIGRKVLDKLQQTYASELANKDFAYDGEKSLF
TIGALPQVNNEFTVVLEDFNTGKSSANGGSPGNDSPGNDRKRVRRPYQTKTFKVELNFAA
KIPMSAIAQALRGQESENTQEAIRVIDIILRQHSAKQGCLLVRQSFFHNNPSNFVDLGGG
VMGCRGFHSSFRATQSGLSLNIDVSTTMIVKPGPVVDFLLANQKVDHPNKIDWAKAKRAL
KNLRIKTSPANTEYKIVGLSERNCYEQMFTLKQRNGDGEPEGVEVSVYEYFVKNRGIELR
YSGDFPCINVGKPKRPTYFPIELCSLVPLQRYTKALSTLQRSSLVEKSRQKPEERMSVLS
DVLKRSNYDSEPMLNSCGISIARGFTQVAGRVLQAPKLKAGNGEDLFARNGRWNFNNKRL
IKASSIEKWAVVNFSARCNIRDLVRDIIKCGGMKGIKVEDPFDVIEEDPSMRRAPAARRV
DGMIDKMQKKLPGQPKFLLCVLAERKNSDIYGPWKRKCLAEFGIITQCVAPTRVNDQYIT
NVLLKINAKLGGLNSLLQIETSPSIPLVSKVPTIILGMDVSHGSPGQSDIPSIAAVVSSR
EWPLVSKYRASVRSQSPKLEMIDGLFKPQGAQEDDGLIRELLVDFYTSTGKRKPDQVIIF
RDGVSESQFTQVLNIELDQIIEACKFLDENWSPKFTLIVAQKNHHTKFFVPGSQNNVPPG
TVVDNAVCHPRNNDFYMCAHAGMIGTTRPTHYHILHDEIGFSADDLQELVHSLSYVYQRS
TTAISVVAPICYAHLAAAQVSQFIKFDEMSETSSSHGGHTSAGSAPVPELPRLHNKVRSS
MFFC
>OsAGO4b
MDAHDGEADELPPPPPVPANVVPIKADDVESEVPANKPAKPKRFPMARPGLGRKGQPIQL
LANHYKVSVKSSEEYFFHYNVILKYEDDRPVDGKGVGRKVIDKLQQTYRSELSSKDFAYD
GEKSLFTIGALPQVTNEFTVVLEDVSTGKTAANGSPGGNDSPGGSDRKRVRRPYQTKTFK
VELCFAAKIPMNAIAQAIKGQESENSQEALRVLDIILRQHSAKQGCLLVRQSFFHNNPNN
FVDLGGGVMGCRGFHSSFRGTQSGLSLNIDVSTTMIVKPGPVIDFLLANQKVDHPDRIDW
QKAKRALKNLRIRTTPVNSEFKIIGLSDRNCNEQMFSLRQRNGNNGDVDEVEVTVYDYFV
KNKGIELRYSGNLPCINVGKPKRPTYFPIELCSLIPLQRYTKALSTLQRSSLVEKSRQKP
QERMSVLNDALRHSNYDSDPMLRASGISIAQNFTQVEGRVLQPPKLKAGNGEDIFPRNGR
WNFNNKKLIQTCSVDKWAVVNFSARCDVRNLIRDLIRNASAKGIQMAEPFDVFEESPSLR
RAPVSRRVDDMFEQIKSKLPGAPKFLLCLLPERKNCEVYGPWKRKCLAEFGIVTQCLAPQ
RVNDQYLLNLLLKINAKLGGINSLLQIEASPSIPLVSKTPTIILGMDVSHGQPGQSDRPS
IAAVVSSRQWPLISKYRASVHTQSPKLEMMSSLFKPRGTEDDGLIRESLIDFYTSSGKRK
PDHVIVFRDGVSESQFTQVINIELDQIIEACKFLDEKWSPKFTVIVAQKNHHTKFFQSGS
PDNVPPGTVVDKQVCHPRNYDFYMCAHAGMIGTTRPTHYHVLHDEIGFSPDDLQELVHSL
SYVYQRSTTAISVVAPICYAHLAAAQVGTFLKFEDMSDASSSQGGHTSVGSVPVPELPRL
HEKVRSSMFFC
>OsAGO14
MASRGGDGLVGGGRGPLGGRDGRGRGPAGGRGGGRGGGHPQQQQQQQPGYGRGDGGGRGP
APAAGGVVGRGTGGGGGGGRGDGGRGRGRGGGGGDGVRPAMAAAPAASTPGPVAVAARST
PPPTPAVQIPAVASSSSAQPAAAAQPPPAAAAVSALARDVGRQLAVVAGGGRPAPPAAPP
APIPVSSKGVAPPSRPGFGTVGERIVVRANHFLVRVSDNDMIYLYDVSLSPPPKTRRINR
VVMSELARLHRESHLGGISFAYDGSKALYTAGKLPFDSMDFKIKLGKELREIEYKVTIRR
AGQADLHHLHEFIAGRQRDSQQQTIQALDVVLRESPSLNYVIVSRSFYSTMFGRQDIGDG
LECWKGYYQSLRPTQMGLSLNIDISSTPFFKPISVVEYVKNCLGTPTNANGPDPRRPLSD
IDRLKVKKALRGVRVETTHQGKSSKYKITTITSEPLSQLNFSMDGTTQTVIQYFSQRYKY
RLQYTSWPCLQSGNPSNPIYLPMEVCTIVEGQRYSKKLNDKQVTGLLRATCQPPQKREQK
IIEMVQHNNYPADKVVSDFRINISNQMATMPARVLPAPTLRYHDSGKEKTCNPRVGQWNM
INKKMVGGAVVQKWTCVNFSRMHIDAVHRLCGELVYTCNAIGMVFNEMPEIEVGSAAPNN
IEAALSNIHTRAPQLQLLIVILPDVNGYYGRIKRVCETELGIVSQCLKPGRKLLSLDRQF
LENVSLKINVKAGGRNSVLQRPLVPGGLENTTIIFGADVTHPASGEDSSASIAAVVASMD
WPEITKYKALVSAQPPRQEIIQDLFTMTEVAQNADAPAQKAEGSKKNFICGGMFRELLMS
FYSKNAKRKPQRIIFYRDGVSDGQFLHVLLYEMDAIKKAIASLDPAYRPLVTFVVVQKRH
HTRLFPEVHGRQDLTDRSGNVRPGTVVDTNICHPSEFDFYLCSHAGIQGTSRPTHYHVLH
DENRFSADQLQMLTYNLCYTYARCTRSVSVVPPAYYAHLAAFRARYYDEPPAMDGASSVG
SGGNQAAAGGQPPAVRRLPQIKENVKDVMFYC
>OsMEL1
MAYRGGGRGGRGGEQRPPYSGRGDVPGRGGGGGGGGAPPYRPASGFVWPPPGMTPRPGPP
QPQYPRPGPPAVVYGAPMPAAHHQGAYQPGGVYRAPSPGVPVIGGYARSTPVTIRAPPPS
HSSAPAPYQPAAAAPAPSSSSTAPSATALAKEFEQKLFVSETALAPPAAVASAAAAPAGE
ASVESDKDLAPVSKKGLAHPARPGFGAAGKKVMIRANHFLVNVADNNLFHYDVSINPESK
SRATNREVLNELIKLHGKTSLGGKLPAYDGRKSLYTAGSLPFESEEFVVKLIDPEKKDKE
RAEREYKITIRIAGRTDLYHLQQFLLGRQRDMPQETIQVLDVVLRESPSWNYVTVSRSFF
STQFGHRGDIGEGLECWRGYYQSLRPTQMGLSLNIDISATSFFKPVTVIQFVEEFLNIRD
TSRPLSDRDRVKIKKALRGVRIETNHQEDQIRRYKITGITPIPMSQLIFPVDDNGTRKTV
VQYFWDRYNYRLKYASWPCLQSGSDSRPVYLPMEVCKIVEGQRYSKKLNDKQVTNILRAT
CQRPQQREQSIHEMVLHNKYTEDRFAQEFGIKVCNDLVSVPARVLPPPMLKYHDSGREKT
CAPSVGQWNMINKKMINGGTVDNWTCLSFSRMRPEEVQRFCGDLIQMCNATGMSFNPRPV
VDVRSTNPNNIENALRDVHRRTSELLAREGKGGLQLLIVILPEVSGSYGKIKRVCETDLG
IVSQCCLPRHASRPNKQYLENVALKINVKVGGRNTVLERAFIRNGIPFVSEVPTIIFGAD
VTHPPPGEDSASSIAAVVASMDWPEITKYRGLVSAQPHRQEIIEDLFSVGKDPVKVVNGG
MIRELLIAFRKKTGRRPERIIFYRDGVSEGQFSHVLLHEMDAIRKACASLEEGYLPPVTF
VVVQKRHHTRLFPEVHGRRDMTDKSGNILPGTVVDRQICHPTEFDFYLCSHAGIQGTSRP
THYHVLYDENHFTADALQSLTNNLCYTYARCTRAVSVVPPAYYAHLAAFRARYYVEGESS
DGGSTPGSSGQAVAREGPVEVRQLPKIKENVKDVMFYC
>OsAGO13
MPQETIQFGHRGDIGEGLECWRGYYQSLRPTQMGLSLNIDISATSFFKPVTVIQFVEEFL
NIRDTSRPLSDRDRVKIKKALRGVRIETNHQEDQIRRYKITGITPIPMSQLMYLSFLCFC
YNYLFVYMLFPVDDNGTRKTVVQYFWDRYNYRLKYASWPCLQSGSDSRPVYLPMEVCKIV
EGQRYSKKLNNKQVTNILRATCQRPQQREQRIHEMVLHNKYTDDRFAQEFGIKLKYHDSG
REKTCAPSVGQWNMINKKMINGGTVDNWTCLSFSRMRPEEVQRFCGDLIQMCNATGMSFN
PRPVVDVRSSNPNNIENALRDVHSRTSELLAREGKGGLQLLIVILLEVSGSYGKIKRVCE
NDLGIVSQCCLPRHASRPNKQYLENVALKINVKKSQQSSLVLMSHTPPGEDSASSIAAVV
ASMDWPEITKYRGLVSAQSHRQEIIEDLFSVGKDPVKVVNGGMIREFLIAFRKKTGRRPE
RIIFYRDGVSEGQFSRVLLHEMDAIRKACASLEEGYLPPVTFVVVQKRHHTRLFPEVHGR
RDMTDKSGNILPGTVKDRQICHPTEFYFYLCSHAGIQGTSRPTHYHVLYDENHFTADELQ
TLTNNLCYIYARCTHAVSVVPPAYYSHLAASHAHCCIKGHSSGSGSTPGNEHDIVKNSAP
TLQILVKVLDFQIVPLTMKLKSSAEDIVALALSKHRVSLHDVYVYHGRRVIAKSLTLESL
KADRDSTFLIMPRMRGGCNDTIGGFKCIPLEQHIRSLGDSLFEIIWIPPDLRVSGFCSYL
IILGKPARKIICQLLKLLEIIHAANRFASRFTIADLVFLPDLGCIAFKKGVKIRWNLRRE
EYKLNMGDVASIISCWFRFNRRKLEALEAGIHELRPGQGDSPMFVDILVKDLRSPTHETG
LSANYRGFYKNCSALRSCSAHMNLFTSLDIRKDFMVGSADWGNFVKALGDIKLPGWYRTA
MRSPEMRKVLFFEFNDPHTGELRGKRYRALSVFSWLEFARIFIKHMKKGLCTDKQATALL
CVIFSNIVPVVEKKLTYSYRPPAKEKSNESFTVEEILDPS
>OsAGO16
MFEKVKANLPGPPEFLLCVLPERKNCDLYGPWKKKNLHEMGIITQCIVPSVKMNDQYYTN
VLLKINAKLGGMNSKLSLEHRHMIPIVNQTPTLILGMDVSHGSPGRADVPSIAAVVGSRC
WPLISRYRASVRTQSPKVEMIDSLFKPLDDGKDDGIIRELLLDFYKTSQQRKPKQIIIFR
DGVSESQFSQVLNVELNQIIKAYQYMDQGPIPKFTVIIAQKNHHTKLFQENTPDNVPPGT
VVDSGIVHPRQYDFYMYAHAGPIGTSRPTHYHVLLDEIGFLPDDVQKLVLSLSYVYQRST
TAISVVAPICYAHLAAAQMGQFMKFEEFAETSSGSGGVPSSSGAVVPELPRLHADVCSSM
FFC
>OsSHL4
MEGEREGVVAKNEDNAGGGGGGLGTGGNGGGGGGGSANGRRRWRGGGSSGYRQHPIIQAY
PALLPLPINGATGHAHINGAVSLPLPLPPPVLLYLQPPPPPPLLPLLPKVAAATFYGKPP
KAADAAPRGSMWKHRPSKKPPPHAITAALLPLPRDGKALQEKIFFANERKTSEKEVNHVD
THEKFTVAPLDNAIARRPDMGGVEGAEIPLSANHFLVQFDPGQKIFHYNVDISPRPSKET
ARMIKKKLVEENPSVLSGSQPAFDGRKNLYSPVRFQEDRVEFFVSLPVALARCSVVKEDT
GHMLDKQKLKTFKVNVRLVSKLCGEDLNKYLNEDKDGIPLPQDYLHALDVVLREGAMESS
ILVGRSLYARSMGEARDIGGGAVGLRGFFQRLRPTKQGLALNVDLSLSAFHESTGIISYL
QKRCDFLKDLPQKKTRALAEEEHREVEKALKNIRVFVCHRETNQRYHVHSLTKETTENLK
FRDRSGKDLMVVDYFKEHYNHDIQFRNLPCLQIGRSKPCYVPMELCVVCEGQKFLGKLSD
EQTSKILKMGCERPSERKGIIKGVVKGAFHARSDTYADQFSLQVSKHMTKLSGRVLLPPK
LKLGSSGRIKDITPDRFDRQWSFLDSHVAEGSKIKSWALISFGGTPEQHFCITKFVNQLS
NRCEQLGILLNKKTIISPIFERIQLLNNVGILEGKLKKIQEAASGNLQLLICVMERRHQG
YADLKRIAETSIGVVTQCCLYSNLSKLTSQFLTNLALKINAKLGGCNIALYSSFPCQIPR
IFLSEEPVMFMGADVTHPHPLDDSSPSVVAVVASMNWPSANKYISRMRSQTHRKEIIEQL
DVMAGELLEEFLKEVGKLPSRIIFFRDGVSETQFYKVLKEEMHAVRTTCSRYPGYKPLIT
FIVVQKRHHTRLFHRERNGSSSHYSDQNIPPGTVVDTVITHPREFDFYLCSHWGTKGTSR
PTHYHVLWDENNFRSDEVQQLIHNLCYTFARCTRPVSLVPPAYYAHLAAYRGRLYLERSD
TTMYRVSPLQTVPLPKLRDNVKRLMFYC
>OsPNH1
MAPPRHQPAAGKAGGGRGHGHGHGHGGGGGGPAARKQPLQSSMAQPKAETAAATAAVAPP
EGGKKCGGGGGRRRGGRGRGGRAGAGPGPGLAAAPAVVVAPAARAVIGPPVASKGLSFCR
RPGFGTVGARCVVKANHFLAELPDKDLTQYDVKITPEVSSRSVNRAIMSELVRLYHDSDL
GGRLPAYDGRKNLYTAGTLPFDAREFVVRLTDDDDGTGVPPREREYRVAIKFAARADLHH
LRQFIAGRQADAPQEALQVLDIVLRELANRRYVSIGRSFYSPDIRKPQRLGDGLQSWCGF
YQSIRPTQMGLSLNIDMSSTAFIEPLPVIEFVAQILGKDVISRPLSDANRIKIKKALRGV
KVEVTHRGNVRRKYRISGLTTQPTHELIFPIDDQMNMKSVVEYFKEMYGFTIQHPHLPCL
QVGNQKKANYLPMEACKIVEGQRYTKRLNEKQITSLLKVTCRRPREQEMDILQTVQQNGY
EQDPYAKEFGINISEKLTSVEARVLPAPWLKYHDTGKEKECLPQVGQWNMVNKKVINGCK
VNHWACINFSRSVQETTARGFCQELAQMCQISGMEFNSEPVIPIYSARPDQVEKALKHVY
NMSLNKLKGKELELLLAILPDNNGSLYGDIKRICETDLGLISQCCLTKHVFKISKQYLAN
VSLKINVKMGGRNTVLLDAISWRIPLVSDIPTIIFGADVTHPETGEDSSPSIAAVVASQD
WPEVTKYAGLVCAQAHRQELIQDLYKTWHDPQRGTVTGGMIRELLISFRKATGQKPLRII
FYRDGVSEGQFYQVLLYELDAIRKACASLEPNYQPPVTFVVVQKRHHTRLFANNHKDRSS
TDKSGNILPGTVVDSKICHPSEFDFYLCSHAGIQGTSRPAHYHVLWDENNFTADEMQTLT
NNLCYTYARCTRSVSVVPPAYYAHLAAFRARFYMEPEMSENQTTSKSSTGTNGTSVKPLP
AVKEKVKRVMFYC
>OsAGO17
MESQRMTWLYDRHHSLKHNKAERQAILSTYRLAKRPNLSSEGMIGESCIVRTNCFSVHLE
SLDDQTIYEYDVCVTPEVGINRAVIRELVKQQKDSGLGGRLPAYDGRKRLYTSGPLPFDS
HRFLVLLDSIEDSPEESRHLRVRDFVVTLKFAAKISLWTLRKFRGGKPNRESRAALRALD
VVLKELPTARYTQFAGSFYSPNLGECRQLCKVLESWRGFHQRIQATQMGLQLNIDVSSSV
FIKPVPVVDYVAQLLNEDILLDRPLCSTEFLKIKEALEGLKVQINGILFNTYHVQDLVHQ
AASFPVNFSIQYPSLPCLKVAHFGETIFLPLEVCKIAEGQCHQKQLNAKHMAALLQVARQ
PPNERDYNILQTVHQNKYQEDPHAKEFGIKIEEKLVSIKSRILPAPWLKFHDSGETTEFL
PQLGIWNMMHKKMINGGRVKSWACVNFCWSVREYAARNFCYDLGFMCRESGMVFSVKPVL
PLVIAKPGCVESALRTLHDDVMDILRPQGRKLDLLIVILPNNNGSLYGDVKRICETDIGL
ISQCCLAKHVLKMNKWYLASVALKINAKMGGRNTVLVDALEMRLPHVRDTPTIVFGAHVT
HPHPGKANSSSIAAVVASQDWPEVTKYAGLISVQACHQESIQGLFKVQDDPERGTTTSGM
IKEHLMSFYRATKRKPGRIIFYRDGVSKGQLPQALMHELGAIKMACASMGPDYNPLVTYV
VLQKCRHTRLFADYYNANTHDSTANIRAGTVVDSNICQPNQFDFYLCSHRSTQGTKRPRY
YHVLWDENDFLAGSFQELTNYLCYTSATCTQSISVVAPVHYARLLSSRARCYIKPRSIGD
STSHTSLPSEEDSSAASETGSLLPIKDNLKGAMFFC
>OsAGO12
MSSRGGGGGGRRGGRGGGGGREGGGGGGGGGGRGGQGRGDLGVVGERQGGGRGAGERGGR
HDAPRGRGGVAVGAGAGRQQQQPFHAPAPPSGGGGRGGVQVQPNAAARRPVGGGRGGVGV
PAPAPAVAVGALCGEMKGKMVVSGGAPPAGQGSSLAAAQGTDNVKREPSQVAAPAPAPPP
ATLPPSSSKAVTFPARPDVGTIGRRCRVRANHFLVQVADKDIYHYDVVITPESTYRERNR
SIINKLVALHKQFLDGRLPVYDGRKSIYTAGPLPFKTKDFVVKHINPLRGNQREEEYKVT
IKQASKTDLYSLKQFLVGRQRELPQDTIQALDIALRECPTSVNFTCDRYVSISRSFFSQS
FGHGGEIGSGTECWRGYYQSLRPTQMGLSLNIDISATAFYKAQPVMDFAVQYLNIRDVSR
RLSDQDRIKLKKALKGVQIVATHWKEKSIRYKITGIPSAPMNELMFDLDGNRISVVQYFK
KQYNYSLKHVNWPCLQAGSDSRPKYLPMEVCSILEGQRYSKKLNEHQVTNILRMTCERPA
QRESSIIEIKTFYLYSQIVNTNSYGNDDCAKEFGIKVANQLAVVDARVLPTPRLKYHDSG
REKVCNPSVGQWNMINKRMVNGGCINHWTCLSFASRMHVNDIRMFCEDLVGMCNNIGMQM
NTRPCVDIIQGQQRNIEGAIRNIHRQSSEKLDQQDLTGQQLQLLIVILTEISGSYGRIKR
ICETEVGVITQCCAPKSLQKGGKQYLENLALKMNVKVGGRNTVLEDALHKKIPILTDRPT
IVFGADVTHPSPGEDASPSIAAVVASMDWPEVTKYKCLVSTQSHREEIISNLYTEVKDPL
KGIIRGGMIRELLRSFYQETGQKPSRIIFYRDGISEGQFSQVLLYEMDAIRKACASLQEG
YLPPVTFVVVQKRHHTRLFPENRRDMMDRSGNILPGTVVDTMICHPSEFDFYLCSHSGIK
GTSRPTHYHVLLDENGFKADTLQTLTYNLSYTYARCTRAVSIVPPAYYAHLGAFRARYYM
EDEHSDQGSSSSVTTRTDRSTKPLPEIKENVKRFMFYC
>OsAGO11
MSSRGGGVGGRRGGPGGASSVRGGERGRKRGRGALDAVEPRVPLPRGTGSGPGAGRDGAA
APVPALQPAEADVLSGEVETEMAAGMEAREGASSSSSASAPAVGEVEPPSRAVGALPPTS
SKAVVLQARPGFGTVGTSCRVRANHFVVQLADKEIYHYDVAIAPELRSRERNRNIINELL
RSHKKYLDGRRSPAYDGRKGMFTAGALPFTDREFVVKIANDPERGNQGEKEFKVTIKCAG
AANLYMHSLKQFLAGTYPSQDRFSHKHLDIRILIVALNGGEDISATTFYKAQPVIDFALD
YLNMNIRDAYSRFDQDGTRVSVVQYFNRQYSYSLKYINWPCLQAGSDSRPTYLPMEVCRI
VKGQRYSRKLNECQVTRMLRLARETPEERENSILEIANENNYGNDYHAREFGIGVTNQLA
LVDARVLPAPMLKYHDSGQEKVCNPSIGQWNMNNKRMLNGGSINYWACLTFASCVRLAEV
RTFCKELVRVCNSIGMQITGEPCVRIRQERQDHLDAAVRDIHRQSAEFLSQQGVIGQQLE
LLVIVLPDANATVFYGRIKRLCETELGVITQCCLARNVQNVGGRNTVLEDALHRRIPLLT
DMPTMIFGADVTHPPAGEDSSPSIAAVVASMDWPEVSKYKCSVSSQSHREEIIADLFTEV
KDSQNRLVYGGMIRELIESFRKANGSYKPGRIIFYRDGVSEGQFSQVLLSEMDAIRKACA
SIEEGYLPPVTFVVVQKRHHTRLFPEDHHARDQMDRSRNILPGTVVDTKICHPSEFDFYL
CSHSGIQGTSHPTHYYVLFDENNFSADALQTLTYHLCYTYARCTRSVSIVPPVYYAHLAA
SRARHYLEEGSLPDHGSSSASAAGGSRRNDRGVPVKPLPEIKENVKQFMFYC
>OsAGO18
MASRGGGQHQRHQQQQQQPGGYGRGGGGGRGRGRDGAPYSGGRGRGQDGSYPGGRGGGYG
GGGGGGGPPYYGGGGGGGGGGGGQGRGYYDDGGDGRGYQRGMEGGGGRGGYRGDGDGGYG
RGGGGYHGDGERGYGRGGGGGGGGGGGYRGDDEGRSSYGRARGGGGGGGGYHGDGEAGYG
RGRGGRDYDGGRGGGGRRGGRGGGGSSYHQQPPPDLPQAPEPRLAAQYAREIDIAALRAQ
FKGLTTTTPGAASSQFPARPGFGAAGEECLVKVNHFFVGLKNDNFHHYDVAIAPDPVLKG
LFRTIISKLVTERRHTDFGGRLPVYDGRANLYTAGELPFRSRELEVELSGSRKFKVAIRH
VAPVSLQDLRMVMAGCPAGIPSQALQLLDIVLRDMVLAERNDMGYVAFGRSYFSPGLGSR
ELDKGIFAWKGFYQSCRVTQQGLSLNIDMSSTAFIEPGRVLNFVEKAIGRRITNAITVGY
FLNNYGNELMRTLKGVKVEVTHRGNLRKKYRIAGFTEQSADVQTFTSSDGIKTVKEYFNK
KYNLKLAFGYLPCLQVGSKERPNYLPMELCNIVPGQRYKNRLSPTQVSNLINITNDRPCD
RESSIRQTVSSNQYNSTERADEFGIEVDSYPTTLKARVLKAPMLKYHDSGRVRVCTPEDG
AWNMKDKKVVNGATIKSWACVNLCEGLDNRVVEAFCLQLVRTSKITGLDFANVSLPILKA
DPHNVKTDLPMRYQEACSWSRDNKIDLLLVVMTDDKNNASLYGDVKRICETEIGVLSQCC
RAKQVYKERNVQYCANVALKINAKAGGRNSVFLNVEASLPVVSKSPTIIFGADVTHPGSF
DESTPSIASVVASADWPEVTKYNSVVRMQASRKEIIQDLDSIVRELLNAFKRDSKMEPKQ
LIFYRDGVSEGQFQQVVESEIPEIEKAWKSLYAGKPRITFIVVQKRHHTRLFPNNYNDPR
GMDGTGNVRPGTVVDTVICHPREFDFFLCSQAGIKGTSRPSHYHVLRDDNNFTADQLQSV
TNNLCYLYTSCTRSVSIPPPVYYAHKLAFRARFYLTQVPVAGGDPGAAKFQWVLPEIKEE
VKKSMFFC
>OsAGO15
MALQDEVAQNLRWSMDSARDTASCPSYPSAMDGWMKTGVPKGGREKISCRGFHSSFRPTD
SGLSLNVDVSTTMIVRPGPVIEFLLFNQNIKNPHEIDWGKFYLFQDSIYPSAYFSVARTT
AQPPGGAPCPTLGLGVRSPRALGVSRTQSSPQQKSAAARAARLAAAELAAARAEAEAAKD
AARAAEVEVETLRSSINGSIAGDITADRELEELARARARERAERWAAAHLHGGGGGPRDR
APADGNPDGLGRAGGSPEPARGPRRQHGSLSPDRHHGHHGVQTVVRDFGPGGGWPTLTKT
NYIEWAAVMRAVRYGDVDYDEDRRALDALIAAVPPEMQFSLSQKRTAKEAWDAIAAARIG
SDRARKSTLQALRKEWENLAFKPGEDVDDFALRLNTLLQKMVQYGDDTYDEERAVEKLFR
CVPEKYRQIARSIESLLDLSTMSIEEALSRLKVVDGDEPQPLSGPITIGGKLHLTREQWE
ASQGDGRKGESSSPIGGRKPRKAQGGVQLRWARRRAEGGARRGAQGVATGNHKPARDDAC
RNCGKLGHWAKDCRQPRRGQAHVARVEEEPALLLAHASIELPPAAPAAAAFLHLDEPKVL
VSLCNGSSNDKADGWYLDTGATHHMTSRREFFTEFDSSVRGSVKFGDASGVEIKGVGSVT
FTAKSGEHRLLTGVYYIPALRNSIISLGQLDENGSRVLVEDGLMRIWDRRRRLLAKVTRG
TNRLYILSAQVAQPVCLAARRDDEAWQWHERFRHLHFEALKQLSAKEMVRGMPCLDHVEQ
LCDVCVVTKQRRLPFPQQTSFRAKERLELVHGDLCGPVTPATPGGRRYFLLLVDDLSCYM
WVMVLGSKGEAADAIRHAQAAAEAECGRKLHVLRTDNGGEFTAAEFASYCADEGIQRHYT
TPYSPQQNDVVERRNQTVVGMARALLKQRGMPAIFWGEAVVTAAYILNRSPTKALDGRTP
YEAWHGRKPAVSHLRVFGCLAFAKELGHIGKLDDRSTPGVFIGYAEGSKAYRILDPETQR
VRTARDVVFDEGRGWVWDKAVDDGSTPTYDDFTVEYVHFEGAGGVGSSSSPSVSTPAPKS
PPTPTPTHPRATTSTTTSSSSTPHAPAPTATPPSTSTPTPARVERSPVEFATPLSHDGER
IDVYHDGEQLWYRTMEDLLGDQPVPGLVPRDLEAQLHLACDDGEPRSFAEAEKHAAWRAA
MQSEMDAVQENRTWELADLPRGHRAITLKWVFKLKRDEAGAIVKHKARLVARGFVQQEGI
DYDDAFAPVARMESVRLLLALAAQEGWGVHHMDVKSAFLNGDLKEEVYVHQPPGFVIPGK
EGKVLRLHKALYGLRQASRAWNAKLDSTLKGMGFEQSPHEAAIYRRGNGGNALLVGVYVD
DLVITGTKDAEVAAFKEEMKATFQMSDLGPLSFYLGIEVHQDNSGITLRQTAYAKRVVEL
AGLTDCNPALTPMEERLKLSRDSTAEEVDATQYRRLVGSLRYLTHTRPDLAFSVGYVSRF
MQRPTTEHQQAVKRIIRYVAGTLDHGLYYPKCPGKAHFVGYSDSDHAGDIDTSKSTSGIL
FFLGKCLVSWQSVKQQVVALSSCEAEYMAASAASTQALWLARLLSDLLGRDTGKVELRVD
SKSALALAKNPVFHERTKHIRVRYHFIRSYLEEWSINASYINTKDQLADLLTKPLGRIKL
GGCSNRLAASYGYIYMYPTSLGQAKCALKNLRIKTTHTGSEFRIIGLSEDTCYSQTFQIK
RKNGNGGSDTVEEVTVFEYYRKNWKIDLKGSAHFPCLNVGKPKRPTYIPLELCHLVPLQR
YKKALSTLQRSTLVERSRQNPQERMFVLSGVLRDSDYNSVPMLRECGISIAQEFTQVAAR
VLPAPKLKSGDGEDIFARNGRWNFNKNCNAHHLAQRLIHCGNLKGLVSSSSTQSCAFSAD
SGPWKRMCLVKYGIVTQCLAPTKINDQYLTNVLLKINAKLGGLNSLLQIERNQAIPLLSK
TPTIILGMDVSHGSPGRDDVPSVAAVVSSLEWPLISKYKASVCTQSPRLEMIDSLFKLVG
NEDHVIIRDGVSEGQFNQVLNIELAQIIKACEFLANEKNDSEWSPKFTVIVAQKNHHTKF
FQTDRSNKVVNVPPGTVVDKGICHPRNCDFYMCAHAGMIGTTRPTHYHVLHDENNFTPDD
LQELVHNLSYVYQRSTTAISGVAPICYAHLAAAQVSQFVRLDDAASEGSGDGGAPPRPVP
ELPRLHPDVRQSMFFC
>TaAGO1a
MVRKKRTGPGSPGESSGEASGASGQGSSQRAERAPQQHGGGRGLAPQQHGRGGGQHQGRGGHYQGHGGSASHYPGGGPPE
YQQRDYQGRGHPGGGPPEYQHRDYQGRGHPGGGPPEYQPRDYQGRGHPGGGPPEYQPRDYQGRGGPRPRGGVPQPYYGGH
RGGSAGRNVPPGPSRTVPELHQAPHVQYQAPVVSPSASGAGSSSQPVSEVSSGQVQQQFQKLAIVDQSSTSQSSQLAPAS
SKSVRFPLRPGKGTHGDRCVVKANHFFAELPDKDLHQYDVSITPEITSRGVNRAVMAELVRLYRHSQLDGRLPAYDGRKS
LYTAGPLPFPSKTFEITLHDEEESLVGGQVAPRHERQFRVVIKFAARADLHHLAMFLAGRQPDAPQEALQVLDIVLRELP
TARYSPVGRSFYSPNLGRRQKLGDGLESWRGFYQSIRPTQMGLSLNIDMSSTAFIEPLPVIDFVAQLLSRDISVRPLSDS
DRVKIKKALRGVKVEVTHRGNMRRKYRISGLTSQATRELSFPVDDRGTVKTVVQYFLETYGFNIQHTTLPCLQVGNQQRP
NYLPMEVCKIVEGQRYSKRLNEKQITALLKVTCQRPQEREKDILQTVHHNAYYEDPYAQEFGIKIDERLASVEARVLPPP
RLKYHDSGREKDVLPRIGQWNMMXXKMVNGGRVSHWACINFSRNVQDSAARVFCHELAIMCQISGMDFAPEPVLPPLTAR
PEHVERALKARYQDAMNIIRPQGRELDLLIVILPDNNGSLYGDLKRICETDLGLVSQCCLTKHVFKMSKQYLANVALKIN
VKVGGRNTVLVDALTRRIPLVSDRPTIIFGADVTHPHPGEDSSPSIAAVVASQDWPEVTKYAGLVSAQAHRQELIQDLFK
VWQDPQRGTVTGGMIKELLISFKRATGQKPQRIIFYRDGVSEGQFYQVLLYELDAIRKACASLEPNYQPPVTFVVVQKRH
HTRLFANNHNDQRTVDRSGNILPGTVVDSKICHPTEFDFYLCSHAGIQGTSRPAHYHVLWDENKFTADELQTLTNNLCYT
YARCTRSVSIVPPAYYAHLAAFRARFYMEPDTSDSGSMASGARGPTQGGRNTRPFGNVAVRPLPALKENVKRVMFYC
>TaAGO1b
MSSTAFIEPLPVIDFVAQLLSRDISVRPLSDSDRVKIKKALRGVKVEVTHRGNMRRKYRISGLTSQATRELSFPVDDRGT
VKTVVQYFLETYGFNIQHTTLPCLQVGNQQRPNYLPMEVCKIVEGQRYSKRLNEKQITALLKVTCQRPQEREKDILQTVH
HNAYYEDPYAQEFGIKIDERLASVEARVLPPPRKMVNGGRVSHWACINFSRNVQDSAARGFCHELAIMCQISGMDFAPEP
VLPPLTARPEHVERALKARYQDAMNIIRPQGRELDLLIVILPDNNGSLYGDLKRICETDLGLVSQCCLTKHVFKMSKQYL
ANVALKINVKVGGRNTVLVDALTRRIPLVSDRPTIIFGADVTHPHPGEDSSPSIAAVVASQDWPEVTKYAGLVSAQAHRQ
ELIQDLFKVWQDPQRGTVTGGMIKELLISFKRATGQKPQRIIFYRDGVSEGQFYQVLLYELDAIRKACASLEPNYQPPVT
FVVVQKRHHTRLFANNHNDQRTVDRSGNILPGTVVDSKICHPTEFDFYLCSHAGIQGTSRPAHYHVLWDENKFTADELQT
LTNNLCYTYARCTRSVSIVPPAYYAHLAAFRARFYMEPDTSDSGSMASGARGPPQGGRNTRPFGNVAVRPLPALKENVKR
VMFYC
>TaAGO1c
MGSRRGRPQQQYPPPAAAAEGPRPGGPFPLQQQPQGGGRGXPPQQPRHDAAAGRGRGRAARGAGPSSAPAAGPLGRLAPE
LRQAMEETSPTQAEAAIPASSKAIRFPLRPGKGSAGTRCLVKANHFIAQLPDKDLHHYDVSITPEVTSRVVNRAVINELV
SLHRAAYLGGRLPAYDGRKSLYTAGPLPFTSKEFQITLLDDDDGSGAQRRQRNFKVVIKFAARADLHRLGMFLAGRHAEA
PQEALQVLDIVLRELPSARYAPFGRSFFSPDLGRRQPLGDGLESWRGFYQSIRPTQMGLSLNIDMSATAFIEPLPVIDYA
AQLLRSDIHSRPLSDAERVKIKKALRGVKVEVTHRGNMRRKYRISGLTTQATRELTFPVDEGGTVKSVVQYFQETYGFAI
QHTYLPCLQVGNQQRPNYLPMEVCKIVEGQRYSKRLNQNQIRALLDETCQYPRDRERDITQMVKHNAYQEDPYAKEFGIK
ISDCLASVDARILPAPRLKYNETGREKDCIPRVGQWNMMNKKMVNGGKVRSWMCVNFARNVPDKLARDFCHQLAQMCQDS
GMDFALEPVLPPMSARPDQVERALKARYHEAMNILGPQRRELDLLIGILPDNNGSLYGDLKRVCEIDLGIVSQCCCTKQV
FKLNKQIYANIALKINVKVGGRNTVLVDALSRRIPLVTDRPTIIFGADVTHPHPGEDSSPSIAAVVASQDWPEVTRYAGL
VSAQAHRQELIEDLYKVRQDPQKGPVSSGMIRELLISFKKSTGEKPQRIIFYRDGVSEGQFYQVLLFELNAIRKACASLE
ANYQPQVTFIVVQKRHHTRLFAHNHNDKNSMDRSGNILPGTVVDTKICHPTEFDFYLCSHAGIKGTSRPAHYHVLWDENN
FTADGLQTLTNNLCYTYARCTRSVSIVPPAYYAHLAAFRARFYMEPESSDSGSMASGPGGRGPTSGSSASHGTRAPGGAA
VKPLPALKDNVKNVMFYC
>TaAGO1d
MEDPSPPPAQPVPVPAQAEAAAATGQAAIPASSKAIRFPLRPGKGSAGTRCLVKANHFIAQLPDKDLHHYHVSITPEVTS
RVVNRAVIHELVNLHRAAYLGGRLPAYDGRKSLYTAGPLPFASKEFQITLLDDDDGSGAQRRQRNFKVVIKFAARADLHR
LGMFLAGRHAEAPQEALQVLDIVLRELPSARYAPFGRSFFSPDLGRRQPLGDGLESWRGFYQSIRPTQMGLSLNIDMSAT
AFIEPLPVIDYAAQLLRSDIHSRPLSDAERVKIKKALRGVKVEVTHRGNMRRKYRISGLTTQATRELTFPVDEGGTVKSV
VQYFQETYGFAIQHTYLPCLQVGNQQRPNYLPMEVCKIVEGQRYSKRLNQNQIRALLDETCQYPRDRERDITQMVKHNAY
QEDPYAKEFGIKISDRLASVDARILPAPRLKYNETGREKDCLPRVGQWNMMNKKMVNGGKVRSWMCVNFARNVPDKLARD
FCHQLAQMCQDSGMDFALEPVLPPMSARPDQVERALKARYHEAMNILGPQRRELDLLIGILPDNNGSLYGDLKRVCEIDL
GIVSQCCCTKQVFKLNKQIYANIALKINVKVGGRNTVLVDALSRRIPLVTDRPTIIFGADVTHPHPGEDSSPSIAAVVAS
QDWPEVTRYAGLVSAQAHRQELIEDLYKVRQDPQKGPVSSGMIRELLISFKKSTGEKPQRIIFYRDGVSEGQFYQVLLFE
LNAIRKACASLEANYQPQVTFIVVQKRHHTRLFAHNHNDKNSMDRSGNILPGTVVDTKICHPTEFDFYLCSHAGIKGTSR
PAHYHVLWDENNFTADGLQTLTNNLCYTYARCTRSVSIVPPAYYAHLAAFRARFYMEPESSDSGSMASGPGGRGPTSGSS
ASRGTRAPGGAAVKPLPALKDNVKNVMFYC
>TaAGO1e
MDGDSASVTTAAGRELVAVRAPIPRADSSCKFPHRPGSGRAGTRCLVKANHFLAELPDKDLHQYDVAITPETSRVSGRAV
XXXXXXXXXXXXXXXXXGRKSMYTAGPLPFTSKEFHITVLEEDDGSGQERRERTFKVVIRYAARADLRRLEQYIAGRQAE
APQEALQVLDIVLRELPTARYAPYGRSFFSPDFGRRRSLGDGVESWRGFYQTIRPTQMGLSLNIDMSATSFFEPLPVLDF
VGQLLNADIHSRSLSDAERVKIKKALRGVKVEVTHRGNIRRKYRISGLTPQTTRELSFPVDQGGTVKSVVQYFQETYGFA
IQHINLPCLTVGNQQRPNYLPMEVCKIVEGQRYSKRLNQGQIRALLEETCQRPHDRERDIVQVWHSQYFWDFYHPTMGXX
XXXXXXXXXXXXXXXXXLKYSETGREKDCLPRVGQWNMMNKKMVNGARVRSWLCVNFARNVQESMATGFCRELARMCQAS
GMDFALEPVLPVIYVRPDQVERGLKARFHDAMTALGPQRKEIELLIGILPDNNGSLYGDLKRVCEIDLGLISQCCLTKQV
FKMNKQILANLSLKINVKVGGRNTVADALTRRIPLVTDKPTIIFGADVTHPHPGEDSSPSIAAVVASQDWPEVTKYAGLV
SAQTHRQELIEDLYNVTHDPQRGTIHGGMVRELLISFKRTTGEKPERIIFYRDGVSEGQFYQVLLHELDAIRKVTNSTIS
P
>TaAGO1f
MVKNKRYTPPSARGSTETRNAPRTPGQDPSQRVERDQQHGGGDWLHANTQYSQQGGRGGGQHLRCGGHFQDPASHHPFGG
PVKYQAREYYGHGAPRQRGTPQPYHDGHRSGSHGRGVPATPSVTLPELHQAPQIQNQVPVLTPSPPETGSSSLHVEMNTG
QVQLQFQQLDIPRQSSSRQGIQSAPSSTKSVRFPVRPGKGTFGSRCIVKANHFSAELPDKDLHQYDVSITPDIPSRGVNR
AIIGQLVTLYRHSLLGGRLPAYDGRKSLYTAGPLPFTSRTFNIVLQDEDDKLGGAQVAQRREKHFMVVIKFAARADLHHL
AMFLAGKQPDAPQEAIQVLDIVLRELPTARYSPVARSFYSPNLGRRQQLGDGLESWRGFYQSIRPTQMGLSLNIDMSSTA
FIEPLPVIDFVAQLLNRNVSVRPLSDADRVKIKKALRGVKVEVTHRGNMRRKYRIFGLTSQATRELTFPIDDHGTVKTVL
KYFQETYGFNIQHTTLPCLQVGNQQRPNFLPMEVCKIVEGQRYSKRLNEKQITALLKMTCQHPQQRELDILQTVNHNAYH
EDPYAREFGIRIDERLASVEARVLPPPRLKYHDSGREKDVLPRIGQWNMRNKKMVNGGRVKEWICINFARNVQDSAARSF
CRQLADMCEISGMDFSKEPLLPPLCTRPDHVERALKAHYQDAMSALKPLGRELDLLIAILPDINGSLYGNLKRICETNLG
LISQCCLTKHVKKTTPQYLANVALKINVKVGGRNTVLVDALSRRIPLVSDRPTIIFGADVTHPHPGEDSSPSIAAVVASQ
DWPEVTKYAGLVSAQTRRQELIQDLFKVWQDPQKGTVNGGMVRELLLSFHRSTGQKPQRIIFYRDGVSEGQFYQVLLYEL
DAIRKACASLESNYQPPVTFVVVQKRHHTRLFANNHNDQRSVDTKSGNILPGTVVDSKICHPIEFDFYLCSHAGIQGTSR
PAHYHVLWDENNFTADGLQTLTNNLCYTYARCTRSVSIVPPAYYAHLAAFRARFYMEPDTSDGGSVPSGATTSRAPAGAR
GGSRAAGNVAVKPLPDLKENVKRVMFYC
>TaAGO1g
MASRTDNGYSPHDQALTMVKNKRYTPPSARGSTETRSAPRTPGQDPSQRVERAQQHGGGGRLHANTQYSQQGGRGGGQHL
SSGGHFQDPASHQPFGGPVKYQAHGYYGHGAPRQRGTPQPYHDGHRSGSHGRGVPATPSVTLPELHQAPQVQNQVPVLRP
SPPETGSSSLHVEMNTGQVQLQFQQLDIPGQSSSRQGIQSAPSSTKSVRFPMRPGKGTFGSRCIVKANHFSAELPDKDLH
QYDVSITPDIPSRGVNRAVIGQLVTLFRHSLLGGRLPAYDGRKSLYTAGPLPFTSRTFNIVLQDEDDKLGGAQVAQRREK
HFTVAIKFAARADLHHLAMFLAGKQPDAPQEAIQVLDIVLRELPTARYSPVARSFYSPNLGRRQQLGDGLESWRGFYQSI
RPTQMGLSLNIDMSSTAFIEPLPVIDFVAQLLNRNVSVRPLSDADRVKIKKALRGVKVEVTHRGNMRRKYRIFGLTSQAT
RELTFPIDDHGTVKTVLKYFQETYGFNIQHTTLPCLQVGNQQRPNFLPMEVCKIVEGQRYSKRLNEKQITALLKVTCQHP
QQRELDILQTVNHNAYHEDPYAREFGIRIDERLASVEARVLPPPRLKYHDSGREKDVLPRIGQWNMRHKKMVNGGRVKEW
ICINFARNVQDSAARSFCRQLADMCEISGMDFSKDPLLPPLCTRAEHVERALRAHYRDAMNILKPLGRELDLLIAILPDN
NGPLYGNLKRICETDLGLVSQCCLTKHVFKTTQQYLANVALKINVKVGGRNTVLVDALSRRIPLVSDRPTIIFGADVTHP
HPGEDSSPSIAAVVASQDWPEVTKYAGLVSAQTRRQELIQDLFKVWQDPQRGTVNGGMVRELLLSFHRSTGQKPQRIIFY
RDGVSEGQFYQVLLYELDAIRKACASLESNYQPPVTFVVVQKRHHTRLFANNHNDQRSVDTKSGNILPGTVVDSKICHPT
EFDFYLCSHAGIQGTSRPAHYHVLWDENNFTADGLQTLTNNLCYTYARCTRSVSIVPPAYYAHLAAFRARFYMEPDTSDG
GSVASGATTSRAPPGARGGSRAAGNVAVKPLPELKENVKRVMFYC
>TaAGO1h
MVKNKRYTPPSARGSTETRNAPRTPGQDPSQRVERAQQHGGGDRLHTNTQYSQQGGRGGGQHLRCGGHFQDPASHQPFGG
PVKYQAHGYYGHGAPRQRGTPQPYHDGRRSGSHGRGVPATPSVTLPELHQAPQLQNQVPVLTPSPPETGSSSLHVEMNTR
QVQLQFQQLDIPGQSSSRQGIQSAPSSTKSVRFPVRPGKGTFGSRCIVKANHFSAELPDKDLHQYDVSITPDIPSRGVNR
AIIGQLVTLYRHSLLGGRLPAYDGRKSLYTAGPLPFTSRTLNIVLQDEDDKLGGVQVAQRREKHFTVVIKFAARADLHHL
AMFLAGKQPDAPQEAIQVLDIVLRELPTARYSPVARSFYSPNLGRRQQLGDGLESWRGFYQSIRPTQMGLSLNIDMSSTA
FIEPLPVIDFVAQLLNRNVSVRPLSDADRVKIKKALRGVKVEVTHRGNMRRKYRIFGLTSQATRELTFPIDDHGTVKTVL
KYFQETYGFNIQHTTLPCLQVGNQQRPNFLPMEVCKIVEGQRYSKRLNEKQITALLKVTCQHPQQRELDILQTVNHNAYH
EDPYAREFGIRIDERLASVEARVLPPPRLKYHDSGREKDVLPRIGLWNMRNKKMVNGGRVKEWICINFARNVQDGAARSF
CRQLADMCEISGMDFSKEPLLPPLCTRPEHVERALKAHYQDAMSALKPLGRELDLLIAILPDNNGSLYGNLKRICETDLG
LVSQCCLAKHVFKTTQQYLANVALKINVKVGGRNTVLVDALSRRIPLVSDRPTIIFGADVTHPHPGEDSSPSIAAVVASQ
DWPEVTKYAGLVSAQTRRQELIQDLFKVWQDPQRGTVNGGMVRELLLSFHRSTGQKPQRIIFYRDGVSEGQFYQVLLYEL
DAIRKACASLESNYQPPVTFVVVQKRHHTRLFANNHNDQRSVDPKSGNILPGTVVDSKICHPTEFDFYLCSHAGIQGTSR
PAHYHVLWDENNFTADGLQTLTNNLCYTYARCTRSVSIVPPAYYAHLAAFRARFYMEPDTSDGGSVASGATTSRAPAGAR
CGRAAGNAAVKPLPDLKENVKRVMFYC
>TaAGO1i
MSFCFKLYLSSIFPSLILHNFCNLTFWCILVLAEPIMVRKKRTGTGESSGEASGAPGQGSSQPAERAPPQQHQQHGGGRG
WVPQQGGRGGGQHLGRGGQYQGQGGPAAHRPGGPPEYQQREYQGRGHPGGGPPEYQPRDYQGRGHPGARPPEYQPRDPQG
HGHTGGAPPEYQPRGPQGRGHPGGAPPEYQPRGPQGRGHPGGAPPEYQPRDPQGRGHPGGGPPEYQQRDYQGRGGPRPRG
GGMPQPSYGGHRGGHGGYNVPPGQSRTVPELHQAPDVQYQAPVVSPSASGAGSSSQPAAEVSSGQVEQQFQKLDISDQSS
TSQAIQPAPASSKSVRFPLRPGMGKCGDRCVVKANHFFAELPDKDLHQYDVTITPEVTSRGVNRAVIAELVKLYRQSHMN
GRLPAYDGRKSLYTAGPLPFTSRTFEIALQDEDEGLVGGQATPRRERQFRVVIKYAARADLHHLAMFLAGRQPDAPQEAL
QVLDIVLRELPTARYSPVSRSFYSPNLGRRQRLGDGLESWRGFYQSIRPTQMGLSLNIDMSSTAFIEPLPVIEFVAQLLC
RDISVRPLTDSDRVKIKKALRGVKVEVTHRGNMRRKYRISGLTSQATRELSFPVDDRGTVKTVVQYFLETYGFNIQHTTL
PCLQVGNQQRPNYLPMEVCKIVEGQRYSKRLNEKQITALLKVTCQRPQEREKDILQTVHHNAYYEDPYAQEFGIKIDEQL
ASVEARVLPPPRLKYHDSGREKDVLPRVGQWNMMNKKMVNGGRVSHWACINFSRNVQDNAAKVFCHELAIMCQISGMNFA
PEPVLPVLSARPEHVERALKARYHDAMNASKPPGKELDLLIVILPDNNGSLYGDLKRICETELGLVSQCCLTKHVFKMSK
QYLANVALKINVKVGGRNTVLVDALARRIRLVTDRPTIIFGADVTHPHPGEDSSPSIAAVVASQDWPEITKYAGLVSAQA
HRQELIQDLFKVWQDPQRGTVTGGMIKELLISFKRATGQKPQRIIFYRDGVSEGQFYQVLLFELDAIRKACASLEPNYQP
PVTFVVVQKRHHTRLFANNHNDQRTVDRSGNILPGTVVDSKICHPTEFDFYLCSHAGIQGTSRPAHYHVLWDENKFTADE
LQTLTNNLCYTYARCTRSVSIVPPAYYAHLAAFRARFYMEPDTSDSGSVASGARGGPPQGGPRSSTRFGNVAVRPLPALK
ENVKRVMFYC
>TaAGO1j
MGKCGDRCVVKANHFFAELPDKDLHQYDVTITPEVTSRGVNRAVIAELVKLYRQSHMNGRLPAYDGRKSLYTAGPLPFTS
RTFEIALQDEDEGLVGGQATPRRERQFRVVIKYAARADLHHLAMFLAGRQPDAPQEALQVLDIVLRELPTARYSPVSRSF
YSPNLGRRQRLGDGLESWRGFYQSIRPTQMGLSLNIDMSSTAFIEPLPVIEFVAQLLCRDISVRPLTDSDRVKIKKALRG
VKVEVTHRGNMRRKYRISGLTSQATRELSFPVDDRGTVKTVVQYFLETYGFNIQHTTLPCLQVGNQQRPNYLPMEVCKIV
EGQRYSKRLNEKQITALLKVTCQRPQEREKDILQTVHHNAYYEDPYAQEFGIKIDEQLASVEARVLPPPRLKYHDSGREK
DVLPRVGQWNMMNKKMVNGGRVGHWACINFSRNVQDNAAKVFCHELAIMCQISGMNFAPEPVLPVLSARPEHVERALKAR
YHDAMNASKPPGKELDLLIVILPDNNGSLYGDLKRICETELGLVSQCCLTKHVFKMSKQYLANVALKINVKVGGRNTVLV
DALARRIRLVTDRPTIIFGADVTHPHPGEDSSPSIAAVVASQDWPEITKYAGLVSAQAHRQELIQDLFKVWQDPQRGTVT
GGMIKELLISFKRATGQKPQRIIFYRDGVSEGQFYQVLLFELDAIRKACASLEPNYQPPVTFVVVQKRHHTRLFANNHND
QRTVDRSGNILPGTVVDSKICHPTEFDFYLCSHAGIQGTSRPAHYHVLWDENKFTADELQTLTNNLCYTYARCTRSVSIV
PPAYYAHLAAFRARFYMEPDTSDSGSVASGARGGPPQGGPRSSTRFGNVAVRPLPALKENVKRVMFYC
>TaAGO1k
MVRKKRTGTGESSGEASGAPGQGSSQPAERAPPQQHQQHGGGRGWVPQQGGRGGGQYLGRGGQYQGQGGPAAHRPGGPPE
YQQREYQGRGHPGGGPPEYQPRDYQGRGHPGGGPPEYQPRDPQGRGHPGGAPPEYQPRGPQGRGHPGGAPPEYQPRGPQG
RGHPGGASPEYQPRGPQGRGHPGGGPPEYQPRDPQGRGHPGGGPPEYQQRDYQGRGGPRPRGGGMPQPSYGGHMGGRGGH
NVPPGQSRTVPELHQAPDVQYQAPVVSPSASGAGSSSQPAAEVSSGQVEQQFQKLDISDQSSTSQAIQPAPASSKSVRFP
LRPGMGKCGDRCVVKANHFFAELPDKDLHQYDVTITPEVTSRGVNRAVIAELVKLYRQSHMNGRLPAYDGRKSLYTAGPL
PFTSRTFEIALQDEDEGLVGGQATPRRERQFRVVIKYAARADLHHLAMFLAGRQPDAPQEALQVLDIVLRELPTARYSPV
SRSFYSPNLGRRQRLGDGLESWRGFYQSIRPTQMGLSLNIDMSSTAFIEPLPVIEFVAQLLCRDISVRPLTDSDRVKIKK
ALRGVKVEVTHRGNMRRKYRISGLTSQATRELSFPVDDRGTVKTVVQYFLETYGFNIQHTTLPCLQVGNQQRPNYLPMEV
CKIVEGQRYSKRLNEKQITALLKVTCQRPQEREKDILQTVHHNAYYEDPYAQEFGIKIDEQLASVEARVLPPPRLKYHDS
GREKDVLPRVGQWNMMNKKMVNGGRVSHWACINFSRNVQDNAAKVFCHELAIMCQISGMNFAPEPVLPVLSARPEHVERA
LKARYHDAMNASKPPGKELDLLIVILPDNNGSLYGDLKRICETELGLVSQCCLTKHVFKMSKQYLANVALKINVKVGGRN
TVLVDALARRIRLVTDRPTIIFGADVTHPHPGEDSSPSIAAVVASQDWPEITKYAGLVSAQAHRQELIQDLFKVWQDPQR
GTVTGGMIKELLISFKRATGQKPQRIIFYRDGVSEGQFYQVLLFELDAIRKACASLEPNYQPPVTFVVVQKRHHTRLFAN
NHNDQRTVDRSGNILPGTVVDSKICHPTEFDFYLCSHAGIQGTSRPAHYHVLWDENKFTADELQTLTNNLCYTYARCTRS
VSIVPPAYYAHLAAFRARFYMEPDTSDSGSVASGARGGPPQGGPRSSTRFGNVAVRPLPALKENVKRVM
>TaAGO2a
GGGEGRGGDYGGGGPGGRGPGGGGRGYGPGGGRGGNAWAQPGRGPAGGPGEYVPVRAPAPASAARRVESEEAGRSSGSVE
RISSKEVAKLEPLAPPVAVSPNGIRVPMQRPDGGGTLCQARVQLLVNHFIVKYPKLSTFFHYDIDIKFDPASSKVSGKEL
SNADFLSAKAELFKDDSFRQLSSAVAYDGKRNLFTVAQLPEGLFRVRVSSKTYIVSVEFKKQLPLSQLSELPVAREILQG
LDVIVREASSWSKIILGHGFYSPQSKVDMGSGVVSMKGTQQTLKHTQQGLVLCVDYSVMPFRRDGPVLDIVRQFIKPLPL
DYRTALNKTHREKLVYELKGQRVNVSHRKTKQKYTIQGFTDLPASQITFLDSESGQSRKLVDYFAQQYGKVIEYQMLPCL
DLSKSKDKPNYVPIELCKLIEGQRYPMANLNKDTDRALKGKALIKAAERKWEIETAVKAEDGPCRGEIAQQFGISLDVKM
MEVTGRVLSPPMLTLGSSRGAPGNLSITPSNCQWNLMGKKLVEGKALQCWGIVDFSARPSHNKQQALDGNMFINYIVRKC
CDLGIQMNKTACFVHLSTMSVLSDPHQLYEELNKAKQAAVKKNQKLQLLFCPMSEQHPGYKTLKLICETQLGIQTQCFLS
HLANKTQGQDQYMSNLALKINSKLGGINVQLQDKLPLDNGVPYMFIGADVNHPSPGNVESPSIAAVVASMNRGATKYVPR
IRAQPHRCEVIKNLGEIVQELIGVFEKKAGVKPQKIIYFRDGVSDGQFEMVLNEELADMEKVIKVKGYSPTITVIVAKKR
HHTRLFPKEHNEPLQTKNGNVLPGTVVDTRIVDPVTYDFYLCSHNGLIGTSRPTHYYNLMDEHGYGSDDLQRLVYNLCFV
FARCTKPVSLATPVYYADLAAYRGRLYYEGMLASQPQVRSSSSSASSAAAGASDFSNFPMLHVDLQDNMFFI
>TaAGO2b
MQRPDGGGTLCQARVQLLVNHFIVKYPKLSTFFHYDIDIKFDPASSKVSGKELSNADFLSAKAELFKDDSFRQLSSAVAY
DGKRNLFTVAQLPEGLFRVRVRSKTYIVSVEFKKQLPLSQLSELPVAREILQGLDVIVREASSWSKIILGHGFYSPQSKA
DMGSGVVSMKGTQQTLKHTQQGLVLCVDYSVMPFRRDGPVLDIVRQFIKPLPLDYRTALNKTHREKLVYELKSQRVTVSH
RKTKQKYTIQGFTDLPASQITFLDSESGQSRKLVDYFAQQYGKVIEYQMLPCLDLSKSKDKPNYVPIELCKLVEGQRYPM
ANLNKDTDRALKSKALIKAAERKWEIETAVKAEDGPCRGEIAQQFGISLDVKMMEVTGRVLSPPMLTLGSSRGAPGSLSI
TPSNCQWNLMGKKLVEGKALQCWGIVDFSARPSHNKQQALDGNMFINYIVKKCCDLGIQMNKTACFVHLSAMSVLSDPHQ
LYEELNKAKQAAVKKNQKLQLLFCPMSEQHPGYKTLKLICETQLGIQTQCFLSHLANKTQGQDQYMSNLALKINSKLGGI
NVQLQDKLPLDNGVPYMFIGADVNHPSPGNVESPSIAAVVASMNRGATKYVPRIRAQPHRCEVIKNLGEIVQELIGVFEK
KAGVKPQRIIYFRDGVSDGQFEMVLNEELADMEKVIKVKGYSPTITVIVAKKRHHTRLFPKEHNEPLQTKNGNVLPGTVV
DTRIVDPVTYDFYLCSHNGLIGTSRPTHYYNLMDEHGYGSDDLQRLVYNLCFVFARCTKPVSLATPVYYADLAAYRGRLY
YEGMLASQPQVRSSSSSASSAAAGASDFSNFPMLHVDLQDNMFFI
>TaAGO3
MHGSIEVASCCCPLEKIEVKLLVNHFRIEFGGSTIFCYGIELGQDSSETSDQRFATAKLLEILARPPYSLAAAFDGKGHL
FTFAKLPQSVYPVEVRSRTYNVSAVLKPDLELRQPLRPPVTKGILPALDAIVREASSSGKIIIGQTFYSQQQRPKISSHG
AFTTEALEGTMQTLKATEQGLVLCVDYSVMEFCRDGSSVVDLVKHLVKRFDTDIPFDMETALDEKQQKYLESQLKGLCIT
VNYLKKSSKGKDNGTRIQKYKVQGLTAEPAQLITFEDFDSGKPPHKLVEYYREQYEVEIQYKMLPCLDLSTTNGRPNYVP
IELCTLHRRQKYPKDIMLKGSNQKPRDKPLESNARKDRILDMVKPPEGPCSSSRGQQFNITLNREMTEVTGTILAPPTLT
VGSSTGRRDYNISKKNCQWNLMNWMKLVDGKVLKCWGILDFSAMPSHSGQEGLHRDKFIDNIVDKCVHLGIQMQRQGCFV
RCSAMSVLSDPSKLRKELIQVKKDAEDRTQKKLQLLFCPMSEQHRGYKILKMICETELGIQTQCLLSDLANKGKGQDQYL
SNLALKINIKLGGSNMQLSDQLPKVTGSRFMFIGADVNHPPPGDTVSLSIAAVVASMDCPSASQYVPRIRAQRHRTEEID
NLGTMCKELIQVYMERNGGFKPDKIIYFRDGVSDEQFKMVLDKELVSMEKGICEDDYSPTITVVVAKKRHNTRLFPKDEN
ELQTTNGNVLPGTVVDTVVVDGSHDDFFLSHDGLHGTSRPTHYYMLKNGHGFQSVDLQKLVYSMCFVFARCTKPVSLTAP
IKYADITAYRGRDYYDSRMASLQFQAQLQAVEFPELRVHPDLRDKMFFV
>TaAGO4a
MLSLYVYNWGILLGILHLCSHGGKGKYVFFLCLVPFSLEFFCLSANLSCIPTLYHCQMAYLTCLCAADQFSGSAPRDHCW
FAEMESHGEDLPPPPPLPPNAEPIKAESADDLPPPPPLLPIKPEEAKKISKPKRALIARPGFGKRGNPIQLVTNHFKVSL
KTTDEFFHHYYVNLKYEDDRPVDGKGVGRKVIDKLAQTYPSELAHKDFAYDGEKSLFTIGALPQINNEFVVVLEDVSSGK
TPANGSPGNDSPDKKRVKRPYQTKTFKVELSFAARIPMSAIAMALKGQESEHTQEAIRVIDIILRQHSAKQGCLLVRQSF
FHNNPSNFVDLGGGVMGCRGFHSSFRATQSGLSLNIDVSTTMIVKPGPVVDFLLANQKVDHPNKIDWAKAKRALKNLRIK
TSPANTEYKIVGLSERNCYEQMFSLKQRNGGNGDPEAIEISVYDYFVKNRGIELRYSGDFPCINVGKPRRPTYFPIELCQ
LVPLQRYTKSLSTLQRSSLVEKSRQKPQERMSVLSDVLKRSSYDTEPMLKACGISIAQGFTQVAGRVLQAPKLKAGNGED
IFTRNGRWNFNNKRLARACVVDRWAVVNFSARCNTMNLVNDLIKCGGMKGITVEKPHIVIEENGSMRRAPAPKRVEDMFE
QVKSKLPGAPKFLLCILAERKNSDVYGPWKRKCLADFGIVTQCVAPTRVNDQYLTNVLLKINAKLGGMNSLLQIEMSPSI
PLVSKVPTLILGMDVSHGSPGQSDIPSIAAVVGSREWPLVSKYRASVRSQSPKLEMIDSLFKPQGTDDDGLVRECLIDFY
TSSGKRKPDQIIIFRDGVSESQFNQVLNIELDQIIEACKFLDENWNPKFTLIVAQKNHHTKFFIPGSPDNVPPGTVVDNA
VCHPRNYDFYMCAHAGMIGTTRPTHYHILHDEIHFAADDLQDLVHSLSYVYQRSTTAISVVSPICYAHLAAAQVAQFIKF
DEMSETSSSQGGGHTSAGSAPVQELPRLHEKVRSSMFFC
>TaAGO4b
MSSFCALCLSREFFYLSASLSCIPTLYHCQMAYLTCLCAADQFSGSAPRDHCWFAEMESHSDDLPPPPPLPPNAEPIKAE
SADDLPPPPPLPPIKPEEAKKISKPKRALIARPGFGKRGNPIQLVTNHFKVSLKTTDEFFHHYYVNLKYEDDRPVDGKGV
GRKVIDKLAQTYPSELAHKDFAYDGEKSLFTIGALPQINNEFVVVLEDVSSGKTPANGSPGNDSPDKKRVKRPYQTKTFK
VELSFAARIPMSAIAMALKGQESEHTQEAIRVIDIILRQHSSKQGCLLVRQSFFHNNPSNFVDLGGGVMGCRGFHSSFRA
TQSGLSLNIDVSTTMIVKPGPVVDFLLANQKVDHPNKIDWAKAKRALKNLRIKTSPANTEYKIVGLSERNCYEQMFSLKQ
RNGGNGDPEAIEISVYDYFVKNRGIELRYSGDFPCINVGKPRRPTYFPIELCQLVPLQRYTKSLSTLQRSSLVEKSRQKP
QERMSVLSDVLKRSSYDTEPMLKACGISIAQGFTQVSGRVLQAPKLKAGNGEDIFTRNGRWNFNNKRLARACVVDRWAVV
NFSARCNTMNLVNDLIKCGGMKGITVEKPHIVIEENGSMRRAPAPKRVEDMFEQVKSKLPGAPKFLLCILAERKNSDVYG
PWKRKCLADFGIVTQCVAPTRVNDQYLTNVLLKINAKLGGMNSLLQIEMSPSIPLVSKVPTLILGMDVSHGSPGQSDIPS
IAAVVGSREWPLVSKYRASVRSQSPKLEMIDSLFKPQGTDDDGLVRECLIDFYTSSGKRKPDQIIIFRDGVSESQFNQV
>TaAGO4c
MESQGDDLPPPPPLPPNAEPIKAESADDLPLPPPLPPIKPEEAKKISKPKRALIARPGFGKRGNPIQLVTNHFKVSLKTT
DEFFHHYYVNLKYEDDRPVDGKGVGRKVIDKLSQTYASELAHKDFAYDGEKSLFTIGALPQINNEFVVVLEDVSSGKTPA
NGSPGNDSPGNDKKRVKRPYQTKTFKVELSFAARIPMSAIAMALKGQESEHTQEAIRVIDIILRQHSAKQGCLLVRQSFF
HNNPSNFVDLGGGVMGCRGFHSSFRATQSGLSLNIDVSTTMIVKPGPVVDFLLANQKVDHPNKIDWAKAKRALKNLRIKT
SPANTEYKIVGLSERNCYEQMFSLKQRNGGNGDPEAIEISVYDYFVKNRGIELRYSGDFPCINVGKPRRPTYFPIELCQL
VPLQRYTKSLSTLQRSSLVEKSRQKPQERMSVLSDVLKRSSYDTEPMLKACGISIAQGFTQVSGRVLQAPKLKAGNGEDI
FTRNGRWNFNNKRLARACVVDRWAVVNFSARCNTMNLVNDLIKCGGMKGITVEKPHIVIEENGSMRRAPAPKRVEDMFEQ
VKSKLPGAPKFLLCILAERKNSDVYGPWKRKCLADFGIVTQCVAPTRVNDQYLTNVLLKINAKLGGMNSLLQIEMSPSIP
LVSKVPTLILGMDVSHGSPGQSDIPSIAAVVGSREWPLVSKYRASVRSQSPKLEMIDSLFKPQGTDDDGLVRECLIDFYT
SSGKRKPDQIIIFRDGVSESQFXXXXXXXXXXXXXXXXXXXXXWNPKFTLIVAQKNHHTKFFIPGSPENVPPGTVVDNAV
CHPRNYDFYMCAHAGMIGTTRPTHYHILHDEIHFAADDLQDLVHSLSYVYQRSTTAISVVSPICYAHLAAAQVAQFIKFD
EMSETSSSQGGGHTSAGSAPVQELPRLHEKVRSSMFFC
>TaAGO5a
MIVRANHFLVGFADKDICHYDVAITPEPKTRRINRILMTELTSKHRASSLGGLLAAYDGSKSLYTAGELPFQAMDFSIKL
GKPPRETEYKVKVQFAARANLYHLQQFLSGRQRDSPQDTIQALDVVLRESPSLNYVTVSRSFYSTIFGQRDIGDGLECWR
GYYQSLRPTQMGLSLNIDISSMPFYKSISVIQFVQECLNMRNADPNRPLSDRDRLKLKKALRGIRVETTHQEGKRSAYKI
TGITSVPLIQLNFPLDDGNQMTVVQYFWGRYKYRLRFTSWPCLQSGNDSRPIYLPMEVCTIIEGQRFTRKLNEKQVTGIL
RATCERPHDREKSILKMVQHNNYSADKLAQEFGIDVTDKMVNVQARVLPPPMLKYHESGKDKACAPSVGQWNMIGKKMIN
GGNVQRWTCLNFSRLHIDGVERFCGDLVKMCNAIGMVFNPSPVVEILSASANNIEGALKHAHQRAPDLQLLIVILPDVTG
HYGKVKKVCETDLGIVSQCLKPDKVERANKQYFENVALKVNVKVGGRNTALQQALKRQIPLVTDKPTIFFGADVTHPAAG
DDSSPSIAAVVASMDWPEITKYKAVVSAQPPRQEIIQDLYCRGTDPEKGTPVHGGMMRELLVSFYQKTKHKPSRIIFYRD
GVSEGQFAQVLMYEMDAIRKACASLQDDYQPPVTFVVVQKRHHTRLFPEVHGKETDKSGNILPGTVVDTNICHPTEFDFY
LCSHAGIQGTSRPTHYHVLFDENSFTADGLQVLTNNLCYTYARCTRSVSVVPPAYYAHLAAFRARYYDEPSEGSDSASIV
SGGTRDSAATGAGAA
>TaAGO5b
MIVRANHFLVGFADKDICHYDVAITPEPKTRRINRVLMTELTSKHRASSLGGLLVAYDGSKSLYTAGELPFQVMDFSIKL
GKPPRETEYKVTIHFAARANLYHLQRFLSGKQRDSPQDTIQALDVVLRESPSLNYVTVSRSFYSTIFGQRDIGDGLECWR
GYYQSLRPTQMGLSLNIDISSTPFYKPISVMQFAQECLNLRNADPNRPLSDRDRLKLKKALRGIRVETTHQEGKRSAYKI
TGITSVPLIQLNFPLDDGNQMTVVQYFWGRYKYRLRFTSWPCLQSGNDSRPIYLPMEVCTIIEGQRFTRKLNEKQVTGIL
RATCERPRDREKSILKMVEHNNYSADKLAQEFGIDVTDKMVNVQARVLPPPMLKYHESGKDKACAPSVGQWNMIGKKMIN
GGNVQRWTCLNFSRLHIDGVKRFCGDLVKMCNAIGMVFNPMPVVEILSASANNIEGALKHAHQSAHNLQLLIVILPDVTG
HYGKVKKVCETDLGIVSQCLKPDKVERANKQYFENVALKVNVKVGGRNTALQQALTRQIPLVTDLPTIFFGADVTHPAAG
DDSSPSIAAVVASMDWPEITKYKAVVSAQLPRQEIIQDLYCTGTDPEKGTPVHSGMMRELLVSFFQKTKHKPSRIIFYRD
GVSEGQFAQVLMYEMDAIRKACASLQEDYQPPVTFVVVQKRHHTRLFPEVHGKETDKSGNILPGTVVDTNICHPTEFDFY
LCSHAGIQGTSRPTHYHVLFDENRFTADGLQLLTNNLCYTYARCTRSVSVVPPACYAHLAAFRARYYDEPLEGWDSASIV
SGGTRESAATGTGAAGPPVTFRRLPRIRDNVKDVMFYC
>TaAGO5c
MYSVRQFLAGRSRELPQDTIQALDIALRESPTTKYVSISRSFFSQSFGHGGAIGNGVECWRGYYQSLRPTQMGLSLNIDI
SATAFYKAQAAVEFALEYLNIRDASRPLIDQDRIKLKKALRGVRVEATHRTDKTIRYKITSVSSAPLKELIFDQDGVRVS
VVQYFKKQYNYTLKYTNWPCLQAGSDSRPVYLPMEVCSIVGGQRYSRKLNERQVSSILKMACERPAQRESSVLEIVNRNN
YGNDEYSKEFGMKVMNQLALVDARVLPAPRLKYHDSGREKECNPSVGQWNMINKRMVNGGSINYWACLTFASRLHPNDIG
MFCRDLAHMCNSIGMVMNMEPCVNITQARRQDTVESAIRNIHRHSAEVLTKQGLEGKQLELLIIILPDISGSYGKIKRLC
ETELGVITQCCLPKNVQKGGKQYLENLSLKINVKVGGRNTVLEDALYKRIPLLTDVPTIVFGADVTHPAAGEDACPSIAA
VVASMDWPEVTKYKCLVSSQAHREEIIADLYAEIKDPQKGLVGGGMIRELLLSFYRATGCKPHRIIFYRDGVSEGQFSQV
LLYEMDACATLQAGYLPPVTFVVVQKRHHTRLFPENHRARDLTDRSGNILPGTVVDTKICHPTEFDFYLCSHAGIQGTSR
PTHYHVLLDENRFSADALQTLTYNLCYTYARCTRSVSIVPPAYYAHLAAFRARYYMEDEFSDGGSSSATARSAPARQLPK
IRDSVKEFMFYC
>TaAGO5d
PVSSKAEKFPARPGFGTIGRRCRVRANHFLVQVADKEIYHYDVTIDPETRSRGWNRSIINELVKLYKEHLDGRLPVYDGR
KSLYTAGALPFKNKVFVVKLANAAKGNKREEEYKVTVKLASNLDMYSLWQFLAGRSRDVPQDTIQALDIALRECPTTNSL
NWNRYVSISRSFFSQSFGHGGAIGNGVECWRGYYQSLRPTQMGLSLNIDISATAFYKAQAVMEFAVEYLNIRDASRPLID
QDRIKLKKALRGVRVEATHRTDKTIRYKITSVSSAPLKELMFDQDGVRVSVVQYFKKQYNYSLKYINWPCLQAGSDSRPI
YLPMEVCSIVGGQRYSRKLNERQVSSILKMACERPAQRESSVLESDPFFLSCQIVNRNSYGNDDYSKEFGMKVMNQLALV
DARVLPSPRLKYHDSGREKVCNPSVGQWNMINKRMVNGGSINHWACLTFASRLHPNDIGMFCRDLAHMCNSIGMEMNMEP
CVNITQARRQDTVESAIRNIHGHSAQVLAEKGLKGKQLELLIIILPDISGSYGKIKRLCETELGVITQCCLPKNVQKGGK
QYLENLSLKINVKVGGRNTVLEDALYKRIPLLTDVPTIVFGADVTHPAAGEDASPSIAAVVASMDWPEVTKYKCLVSSQG
HREEIIADLYTETKDPQKGLVGGGMIRELLLSFYRATGCKPHRIIFYRDGVSDGQFSQVLLYEMDAIRKACATLQAGYLP
PVTFVVVQKRHHTRLFPENHRARDLTDRSGNILPGTVVDTKICHPTEFDFYLCSHAGIQGTSRPTHYHVLLDENRFSADA
LQTLTYNLCYTYAWCTRSVSIVPPAYYAHLAAFRARYYMEDEFSDGGSSSATARSAPARQLPKIRDSVKEFMFYC
>TaAGO5e
MVLAKAAGERPSSSSSAPAAAEEQRRVAMEPRVPAAPANLPPVSSKAEKFPARPGFGTIGRRCRVRANHFLVQVADKEIY
HYDVAIDPETRSRGWNRSIINELVKLYKEHLDGRLPVYDGRKSLYTAGALPFKNKVFVVKLANAAKGNKREEEYKVTVKL
ASNLDMYSLRQFLAGRSRDVPQDTIQALDIALRECPTTNSLNWNRYVSISRSFFSQSFEHGGAIGNGVECWRGYYQSLRP
TQMGLSLNIDISATAFYKAQAVMDFAVEYLNIRDASRPLIDQDRIKLKKALRGIRVEATHRTDKTIRYKITSLSSAPLKE
LMFDQDGVRVSVVQYFKKQYNYSLKYINWPCLQAGSDSRPLYLPMEVCSIVGGQRYSRKLNERQVSSILKMACERPAQRE
SSVLEICSLFLCSQVVNRNNYGNDDYSKEFGMKVMNQLALVDARVLPSPRLKYHDSGREKVCNPSVGQWNMINKRMVNGG
SINHWACLTFASRLHPNDIGMFCRDLAHMCNNIGMEMNMEPCVNITQARRQDTVESAIRNIHRHSAEVLTKQGLEGKQLE
LLIIILPDISGSYGKIKRLCETELGVITQCCLPKNVQKGGKQYLENLSLKINVKVGGRNTVLEDALYKRIPLLTDVPTIV
FGADVTHPAAGEDASPSIAAVVASMDWPEVTKYKCLVSSQGPREEIIADLYTETMDPQKGRVGGGMIRELLLSFYRATGC
KPHRIIFYRDGVSEGQFSQVLLYEMDAIRKACATLQAGYLPPVTFVVVQKRHHTRLFPENHRARDLTDRSGNILPGTVVD
TKICHPTEFDFYLCSHAGIQGTSRPTHYHVLLDENRFSADALQTLTYNLCYTYARCTRSVSIVPPAYYAHLAAFRARYYM
EDEFSDGGSSSATARSAPARQLPKIRDSVKEFMFYC
>TaAGO5f
MFPGRPGFGSKGQVCVVRANHFFVGLVDKGLHQYDVAMSPEPTMTGVFRAVMSTLVKEHQDTTLGGRLPAYDGRKSLYTA
GELPFTTKEFEVTLPDKNPGPPGQRRERKFKVTIKHATLVSLQQLQMLMSGIPTDIPAQALQVLDIVLRDIVLNERDDMG
FVPVGRSFFSRTVEDPIQLGQGIEGWNGFYQSIRPTQSGLSLNIDMSSTAFVGGGSLIDFIKEILNRRDLSRGIQNELDY
VKIKKALRGLRVEVTHRGQMRRKYRIAGLTKDSARELRFQLSTGESKTVRDYFRETYKLQLRYDFLRCLQVGTEQKPNYL
PIEVCNIVPGQRYQKKLDDSQVSKMMAIACQSPAGRETSIRKSVLENKYNSAKRANEFGIEVDSNPTSVRARVLPAPKLR
YHGTESCFPENGAWNMRGKKVINGAKVGIWACVNFCNELPEDEVRIFCHKLSEMSSTTGVNFNGAKLKIFHARSDQVEAK
LREVRQQAGNMKIDLLLAILPNKNGSLYGDIKRICETDIGLMSQCCLLKNVEKSSPQFLANVALKINAKCGGRNSVFADL
PVSLPVVWKKPTIIFGADVTHPSALDDTAPSIASVVASQDWPEVTKYHGDVHAQGHRVELIEGLEGIVKKLLLSFEKQSK
QRPLQLIFYRDGVSEGQFRKVLEDEIPLIEKAWKALYNEKPPITFIVVQKRHHTRLFPSDGKYQDNSGNVMPGTVVDRQI
CHPTEFDFFLCSHAGIKGTSRPAHYHVLRDDNNFSADDLQSLTNNLCYTYASCTRSVSTAPPAYYAHKLAFRARFYLGQV
PDMASEISAGSAPPPLMLPEIKDGLKSHMFYC
>TaAGO5g
MDISRAEPMFPGRPGFGRNGQVCLVRANHFFVGLVDKGLHQYDVTMSPEPTMTGVFRAVMCTLVKDHQSTTLGGRLPAYD
GRKSLYTAGELPFKTKEFEVTLADKNPGPPGQRRERKFKVTIKHATLVSLQQLQMLMSGIPTDIPAQALQVLDIVLRDIV
LNERDDMGFVPVGRSFFSRTIKDPIQLGQGIEGWNGFYQSIRPTQSGLSLNIDMSSTAFVGGGSLIDFIAEILNRKDHLS
RGIQNELDYVKIKKALRGLRVEVTHRGQMRRKYRIAGLTKDSARELRFQLSTGETKTVRDYFRETYKLQLRYDFLRCLQV
GTEQKPNYLPIEVCNIVPGQRYQKKLDDGQVSKMMSIACQHPAGRETSIRKSVLENKYNSAKRANEFGIEVDSNPTSVQA
RVLPAPMLRYHGTASCHPENGAWNMRGKKVVNGAKVGIWACVNFCNELTEDQVRIFCGKLSVMSSTTGVNFNGAKLKIFH
ARSDQVEAKLREVRQQAGNMKIDLVLAILPNKNGSLYGDIKRICETDIGLMSQCCLLKNVEKSSPQFLANVALKINAKCG
GRNSVFSDIQVSLPVVWKKPTIIFGADVTHPSALDDTAPSIASVVASQDWPEVTKYHGDVHAQGHRVELIEGLEGIVKKL
LLSFEKQSKQKPQQLIFYRDGVSEGQFRKVLEDEIPLIEKAWKALYSQKPAITFIVVQKRHHTRLFPSDGKYQDNSGNVM
PGTVVDRQICHPTEFDFFLCSHAGIKGTSRPAHYHVLRDDNNFSADDLQSLTNNLCYTYASCTRSVSTAPPAYYAHKLAF
RARFYLGQVPDMASEISAGSAPPPLMLPEIKDELKSHMFYC
>TaAGO6a
MDGIEASPRAGAGLPRPPQFDCLFTDEGWALLSEETRRSIIGVLDQDREEEYTDEDRRIHDEIIVGGGNIDYPPTPLIDD
WEGPFDSIGKPWRIFVDSDSVIKLLDIADEYHWEWETVEREAMLQGRHFAVGPKPRDKGGCSASNNDDVLLEGGAIQVTA
MARRGFGSEGKPIGLLSNHFAVKLNGIGVFFYQYSVSIKSGDNKVVHGKRIGRKVIEQMLRTYSSELAGKDCAYDGEKCL
FTVGPLPQNNYKFTVIMETSSRAVGGSPGHGGPDLGDEKQAKRSPLPKQFVVSIIYAAKISLRSVALALQGSDSDHAQDA
LRVLDIVLKQQQAKRGCLLVRQSFFSDDNRNLVDLTGGVSGCSGFHASFHTTMGGLFLNTDVSTTMIVTPGPLVNFLLTN
QNVRDIRDIDWPKAKEMLKNLRVKAKHNNMEFKIIGLSDQPCFRQTFPMEVRSGSSEGQTVDITVEEYFKSKQVFLEKPY
LPCLDVGKPECPNYLPVELANLISLQRYRNALSSQQRAILVEKSRQKPQDRIRVITDAVKSSQYNDDPFFSSGGIEIENK
LMPVDGRVLSAPTLLVGNSEECIPTRGSWNYNNKKLFEPVKIERWAIVNFSASCDMSRISRDMINCGRSKGIIIEEPHSL
VNEDSQARICAPTVRVERMFEKVKTNLPWRPEFLLCVLPERKNCDIYGPWKKKNLHEMGIVTQCIVPNNKMNDQYFTNVL
LKINAKLGGINSKLTLEDRHMIPVVNEIPTLILGMDVSHGPPGRSDKPSVAAVVGSRYWPLISRYRASVRTQSPKVEMID
SLFKPLKGEKDDGIIRELLLDFYKTSQQRKPAHIIIFRDGVSESQFSQVLDLEVDQIIKAYKNMDQGALPKITVIIAQKN
HHTKLFQADAPDN
>TaAGO6b
MAAKTGGAVQVHKNDTVKRTAMARNGLGREGKPIRLLSNHFAVKLSGIDAVFYQYSVSIKSDDDQVVEGKGIGRKVIDKM
LQTYSSELAGKDFAYDGEKCLFTVGPLPQNNFEFTVIMEETSARAVGGSPGHESPGPGDKKRVKRSHLPKQFIVGISYAA
RIPLRSVALALQGSDLDHAQDALRVLDIVLRQQQAKRGCLLVRQSFFSDDSRNVVDLTGGVSGCRGLHSSFRTTMNGLSL
NMDVSTTMIVTPGPVVNFLLTNQNVRDIRDIDWPKAKRMLKNLRVKATHNNMEFKIIRLSDQPCSRQTFPMKVRSGSSEG
QTVDITVEEYFKSKQVFLEKPYLPCLDVGKPKRPNYLPIELANMISLQRYTKALSSQQRTTLVEKSRQKPQDRMRVVTDA
VKSNRYDDDPIFSSCGIKIDSQLTRVEGRVLSAPMLVVGNSQDCVPFKGRWNYNNKKLFEPVRIERWAIVNFSARCDMSR
ISRELINCGRTKGIIIEGPYSLVDEDNQARRCAPIVRVERMFEKVKANLPGPPEFLLCVLPERKNCDIYGPWKKKNLHEM
GIVTQCIVPSAKMNDQYFTNVLLKINAKLGGMNSKLALEHSRKIPVINKIPTIILGMDVSHGSPGRSDIPSIAAVVGSRC
WPLISRYRASVRTQSPKVEMIDSLFKPLDNGKDDGIIXXLLLDFYTTSQQRKPEQIIIFRDGVSESQFSQVLNLEVDQII
KAYQNMGQGPPPKITVIIAQKNHHTKLFQADAPDNVPAGTVVDSGIVHPKQYDFYMCAHAGPIGTSRPTHYHVLLDQIGF
TADELQSLVLSLSYVYQRSTTAISVVAPICYAHLAAAQMSQFIKFEEFADTSSGSGVPSSSTAATVPELPRLHADVCSSM
FFC
>TaAGO6c
MAAKTGGAVQVHKNDTVKRTAMARTGLGREGKPIRLLSNHFAVKLSGIDAVFYQYSVSIKSDDDQVVEGKGIGRKVIDKM
LQTYSSELAGKDFAYDGEKCLFTVGPLPQNNFEFTVIMEETSARAVGGSPGHESPGPGDKKRVKRSHLPKQFVVGISYAA
RIPLRSVALALQGSDSDHAQDALRVLDIVLRQQQAKRGCLLVRQSFFSDDSRNLVDLTGGVSGCRGLHSSFRTTMNGLSL
NMDVSTTMIVTPGPVVNFLLTNQNVRDVRDIDWPKAKRMLKNLRVKATHNNMEFKIIGLSDQPCSRQTFPMKVRSGSSEG
QTVDITVEEYFKSKQVFLEKPYLPCLDVGKPKRPNYLPIELGNMISLQRYTKALSSQQRTTLVEKSRQKPQDRMRVVTDA
VKSNRYDDDPIFSSCGIKIDSQLTRVEGRVLSAPMLVVGNSQDCVPFKGRWNYNNKKLFEPVRIERWAIVNFSARCDMSR
ISRELINCGRTKGIIIEGPYSLVDEDNQARRCAPIVRVERMFEKVKANLPGPPEFLLCVLPERKNCDIYGPWKKKNLHEM
GIVTQCIVPSAKMNDQYFTNVLLKINAKLGGMNSKLALEHSRQIPVINKIPTIILGMDVSHGSPGRSDIPSIAAVVGSRC
WPLISRYRASVRTQSPKVEMIDSLFKPLDNGKDDGIIRELLLDFYTTSQQRKPEQIIIFRDGVSESQFSQVLNLEVDQII
KAYQNMGQGPPPKITVIIAQKNHHTKLFQADAPDNVPAGTVVDKGIVHPKQYDFYMCAHAGPIGTSRPTHYHVLLDQIGF
TPDELQSLVLSLSYVYQRSTTAISVVAPICYAHLAAAQMSQFIKFEFADTSSGSGVPSSSTAATVPELPRLHADVCSSMF
FC
>TaAGO6d
MAAKTGGAVQVHKNDTVKRTAMARTGLGREGKPIRLLSNHFAVKLSGIDSVFYQYSVSIKSDDDQVVEGKGIGRKVIDKM
LQTYSSELAGKDFAYDGEKCLFTVGPLPQNNFEFTVIMEETSARAVGGSPGHESPGPGDKKRVKRSHLPKQFVVGISYAA
RIPLKSVALVLQGSDSDHAQDALRVLDIVLRQQQAKRGCLLVRQSFFSDDSRNLVDLTGGVSGCRGLHSSFRTTMNGLSL
NMDVSTTMIVTPGPVVNFLLTNQNVRDVRDIDWPKAKRMLKNLRVKATHNNMEFKIIGLSDQPCSRQTFPMKVRSGSSEG
QTVDITVEEYFKSKQVFLEKPYLPCLDVGKSKRPNYLPIELANMISLQRYTKALSSQQRTTLVEKSRQKPQDRMRVVTDA
VKSNRYDDDPIFSSCGIKIDNQLTRVEGRVLSAPMLVVGNSQDCVPFKGRWNYNNKKLFEPVRIERWAIVNFSARCDMSR
ISRDLINCGRTKGIIIEGPYSLVDEDNQARRCAPIVRVERMFEKVKANLPGPPEFLLCVLPERKNCDIYGPWKKKNLHEM
GIVTQCIVPSTKMNDQYFTNVLLKINAKLGGMNSKLALEHSRKIPVINKIPTIILGMDVSHGSPGRSDIPSIAAVVGSRC
WPLISRYRASVRTQSPKVEMIDSLFKPLDNGKDDGIIRELLLDFYTTSQQRKPEQIIIFRDGVSESQFSQVLNLEVDQII
KAYQNMGQGPPPKITVIIAQKNHHTKLFQADAPDNVPAGTVVDKGIVHPKQYDFYMCAHAGPIGTSRPTHYHVLLDQIGF
SPDELQSLVLSLSYVYQRSTTAISVVAPICYAHLAAAQMSQFIKFEEFADTSSGSGVPSSSTAATVPELPRLHADVCSSM
FFC
>TaAGO6e
MKQLHETYASLLDGKQFAYDGDKSLFTSGPLPFATNDFDVVIDGDALSRKIATSQSPGADGSPGPSDKKRMKQAGQSKRF
KVDITFTAKVPISAIALVLGGGQESENSQEVLRVLDIILRQHAARQNRLLVRQSFFRRDSDCIKLGGGVLGCQGFHSSIR
PTQSGLLLNCDLSTTMVVEPGPVIAFLLSNQGVKDTSSIDWGKAKRALNKLRIETTHTKAEFRIVGLSENSCYNQTFPLK
QKDGNGTVDVTVYDYFMDRWSMKLEKSAHMPCLNVGKPNRPTYLPLEVCRLVPLQRYKRSLSTSQRSKLVEASRQRPDQR
MSKLYGELRANNYDSEPMMKECGISIVPDFTQVQGRVLEAPQLSAADGRQLYTPNGRWNFNKNRFFRPIDFKKTWPWGVV
DFSTRRDVEHLVEHPLQSGSEKGIVSSLLHLILSLFKCLSQFDLQSMEKYSAVIQEIHKMKHQSPAKRVEDMFRQVNIAF
GGNNPEFLLCFLPEKNSDIYGPWKRECLAQRGIVTQCLVPPPNVKDQYLTNVLLKINAKLGGLNSLLKKEITHAIPHVSR
IPTIIFGMDVSHGSPGRDVPSVAAVVSSLEWPIISKYRASVCTLPPRQEMIKTLFKQDGDTDHGLIKDSLVAFLGKNNKP
KPEQIIIFRDGVSESQFDQVLNDELGQIMEACKFFGDKHFGGNWFPKFTVIVAQKNHHTRFFLRNGVNNVPPGTVVDGVI
CHPRNYDFYMCAHAGIIGTTRPTHYHVLHDEIGFSTDDLQELVHSLSY
>TaAGO7a
MAGAAQRGPMWTHRPSKKPPPPPHAVTAALLPLPQDAKTLPHKKFSIHEKKASDVGMDHANGHHRPSSNHQRSPIARRPD
SGGIEGAVIPLSANYFLVRFSPDQKIFQYDIDITPHPSKETARMIKNKLVQENSSVLSGALPAFDGRRDLYSAIEFQENK
AEFFVNLPVALARCPVDKKNGHMLDKQNFKVFKVNIRLVSKLSGEDLNKYLTEDKDGISLPQDYLHALEVILREGAMESS
VLVGRSLYPRSMGEAREIGGGAVGLRGFFQSLRPTKQGLALNVDLSLTAFHESTGMILYLQKRFDFLKDLSHQKARALSE
EERREVEKALKNIQVRVCHRETDQRYHVHSLTKETTENLKFRDRSAKDLMVVDYFKEQYNHDIQFRNMPCLQIGRSKPCY
VPMELCVVCEGQKFLGKLSDEQTSKVLRMGCQRPSERKGIIKGIVEEEFGAGSNSYTDQFNLQVSKDMTQLSGRVLLPPR
LKFGSGGRITDMTPHRFDRQWSLLDSHVTDGSKIKNWALISFGGTPEQHSYIPKFVNQLSSRCEQLGILLNKKPVISPLF
ERIQLLNNPGILESKLGKIQEAASGNLQLLICVMERRHRGYADLKRIAETSIGVVTQCCLYPNLSKLTVQFVANLALKMN
AKLGGCNVSLYNSLPCQIPRIFSDEEPVMFMGADVTHPHPLDDSSPSVVAVVASMNWPAANKYISRMRSQTHRKEIIEHL
DVMTGELLEEFLKEVGKLPGRIIFFRDGVSETQFDKVLKEEMHALRVACLRYPGYKPLTTFVVVQKRHHTRLFHREKNGG
STHYSDQNIPPGTVVDTVITHPREFDFYLCSHWGTKGTSRPTHYHVLLDENRFQSDEVQQLIHNLCYTFVRCTRPVSLVP
PAYYAHLAAYRGRLYLERSDSVATNCTTLYRSTPLQTTPLPKVSDSVKRLMFYC
>TaAGO7b
MEREGGPKFERKAGRGGDGRNAGSNGGGGHRQYPIIQAYPALLPLPINSGRAHNNGAVALPLPPPVLLYLQQPPPLHLLP
AAATCYGKPMAGAAQRGAMWTHRPSKKPPPPPHAVTAALLPLPQDAKTLPHKKFSIREKKASDVGMDHANGHHRPSSNHQ
RSPIARRPDNGGIEGAVIPLSANYFLVRFSPDQKIFQYDIDITPHPSKETARMIKNKLVQENSSVLSGALPAFDGRRDLY
SPIEFQENKAEFFVNLPVASARCPVDKKNGHMLDKQSFKVFKVNIRLVSKLSGEDLNKYLTEDKDGISLPQDYLHALEVI
LREGAMESSVLVGRSLYPRSMGEAREIGGGAVGLRGFFQSLRPTKQGLALNVDLSLTVFHESTGMIVYLQKRFDFLKDLS
HQKTRALSEEERREVEKALKNIQVRVCHRETDQRYHVHSLTKETTENLKFRDRSAKDLMVVDYFKEQYNHDIQFRNMPCL
QIGRSKPCYVPMELCVVCEGQKFLGKLSDEQTSKVLRMGCQRPSERKGIIKGIVEEEFGAGSNSYADQFNLQVSKDMTQL
SGRVLLPPRLKFGSGGRITDMTPHRFDRQWSLLDSHVTDGSKIKNWALISFGGTPEQHSYIPKFVNQLSSRCEQLGILLN
KKPVISPLFERIQLLNNPGILESKLGKIQEAASGNLQLLICAMERRHRGYADLKRIAETSIGVVTQCCLYPNLSKLTVQF
VANLALKMNAKLGGCNVSLYNSLPCQIPRIFSDEEPVMFMGADVTHPHPLDDSSPSVVAVVASMNWPAANKYISRMRSQT
HRKEIIEHLDVMTGELLEEFLKEVGKLPGRIIFFRDGVSETQFDKVLKEEMHALRVACLRYPGYKPLTTFVVVQKRHHTR
LFHREKNGGSTHYSDQNIPPGTVVDTVITHPREFDFYLCSHWGTKGTSRPTHYHVLLDENRFQSDEVQQLIHNLCYTFVR
CTRPVSLVPPAYYAHLAAYRGRLYLERSDSVATSCTTLYRSTPLQTTPLPKLSDSVKRLMFYC
>TaAGO8
MDLSDGGPEELPPPPPLPPDVVPIRAEEDVAEELPRNKPAKPKRLPKARPGLGKRGQTIQLLANHYKVSMRSSEDFFHHY
HVNLKYEDDQPVVRKGIGRKVLDKLQHMYRSELANNEFAYDGEKSLFTIGALPQVHNEFTVVLEDIRSGKCSGGNSGSSP
GGSDTKRVKRPYKTKIFKVELCFVAKIPTAAITQALRGQESENSLEALRVLDIILRQHSAKQGCLLLHQSFFHNNPRNFV
DLKGGVVGCRGFHSSFRGTQSGLSLNIDVSTTMLVKPGPVIDFLLANQMVDHPNRIDWSKAKRALKNLRIKTTHANSEFK
IFGLSEKKCNEQTFLLRRKDGDNGDINTVEITVHEYFVHNRGIELRYSYLPCINAGRRNRPTYFPVELCELVPLQRYTKD
LSTLQRSSLVEKSRQMPHERMSILNNALKRTNYDSDPMVKACGISIARHFTQIEGRVLPAPKLKAGNGEEFFPRNGRWNL
SKKKLIRTCSVNKWAVVNFSAECDVHGLVRDLKRIATEMGIKIEYPYCDVIEESPSARRAPASRRVDEMFAKINSNPPGD
PKFLLSLLPVRKNCEIYGPWKRKCLVECGIFTQCLAPPRKVNDQYLINVLLKINAKLGGLNTLLQCELSPAPAVLSIVGK
LPTIILGMYVSHGQPGQSDRPSTAAVVNSREWPLISKYRATVHTQSPKLEMMSSLFKPWGKDDGLIRESLIDFYTSSGNR
KPEQIIIFRDGVSESQFTQVINIELEQIIEACKFLDETWEPKFTVIVAQKNHHTRFFQTESPNNVPPGTVVDKEVCHPKN
FDFYMCAHAGMIGTSRPTHYHVLHDEIGFTADELQEFVHSLSYVYQRSTTAILVVAPIMYAHLAAAQVGTFVKFEDMSAG
SIPVPELPRLHENVRSSMFFC
>TaAGO9a
MDPHDGEPAADELPPPPPLPPNVVPIIAEDAAAAAAGESEPPPPPPPPSKPAKPRKHIMARPPNGLGKKGQPIQLLANHY
KVSVKPSEEFFNHYYVNLKYEDDTPVDSKGIGRKVLDKLQHTYHSELANKDFAYDGEKSLFTIGALPQINNEFIVVLEDI
GSGKTAAGSPGGNNGSPGGGDQKRVRRPYQAKTFKVELNFAATIPMAAIGHAIRGQESEHSLEALRVLDIILRQHSAKQG
CLLVRQSFFHNNPSNFVDLGGGVMGCRGFHSSFRGAQSGLSLNIDVSTTMIVKPGPVIDFLLANQKVDHPDKIDWQKAKR
ALKNLRIKTTPANSEFKIVGLSERNCNEQMFPLRRRNGDSTETVEITVYDYFVKNRGIELRYSGNLPCINAGRPKRPTYF
PVELCTLVPLQRYTKALSTMQRTSLVEKSRQKPHERMSTLNDALKRSNYDADPMLKACGISIAQNFTQIEGRVLPAPKLK
AGNGEEFFTRNGRWNIARKKLIRTSSVKRWSVVNFSARCDLRGLVQDLKRVATGMGLEYEDPHTVIEESPSLRRAPVARR
VEEMFAQIKAKLPGAPLFLLCLLPERKNCEVYGPWKKKCLADFGIVTQCLAPQRVNDQYLSNLLLKINAKLGGLNTLLQI
EAARAIPIVGKVPTIILGMDVSHGQPGQSDRPSIAAVVSSREWPLISKYRATVHTQSPKQEMMASLFKPRGTEDDGLIRE
SLIDFYTSSGKRKPDQVIIFRDGVSESQFTQVINIELEQIIEACKCLDDKWEPKFTVIVAQKNHHTRFFQANSPENVPPG
TVVDKQVCHPKNFDFYMCAHAGMIGTSRPTHYHVLHDEIGFSGDELQEFVHSLSYVYQRSTTAISVAAPIAYAHLAAAQV
GTFMKFDDMSDTSSSQGGGHTSAGSAPVPELPRLHEKVRSSMFFC
>TaAGO9b
MDPHDGEPADDELPPPPPLPPNVVPIVAEDAAAAAASESEPPPPPPPPSKPAKPRRHIMARPPNGLGKKGQPIQLLANHY
KVSVKPSEEFFNHYYVNLKYEDDTPVDSKGIGRKVLDKLQHTYRSELADKDFAYDGEKSLFTIGALPQINNEFIVVLEDI
GSGKTAAGSPGGNNNNGSPGGGDQKRVRRPYQAKTFKVELNFAATIPMAAIGHAIRGQESEHSLEALRVLDIILRQHSAK
QGCLLVRQSFFHNNPSSFVDLGGGVMGCRGFHSSFRGTQSGLSLNIDVSTTMIVKPGPVIDFLLANQKVDHPDKIDWQKA
KRALKNLRIKTTPANSEFKIVGLSERNCNEQMFPLRRRNGDTTETVEITVYDYFVKNRGIELRYSGNLPCINAGRPKRPT
YFPVELCTLVPLQRYTKALSTMQRTSLVEKSRQKPHERMSTLNDALKRSNYDADPMLKACGIQIAQNFTQIEGRVLPAPK
LKAGNGEEFFARNGRWNIARKKLIRTSSVKRWSVVNFSARCDLRGLVHDLKRVATGMGLEYEDPHTVIEESPSLRRAPVA
RRVEEMFAQIKAKLPGAPLFLLCLLPERKNCEVYGPWKKKCLADFGIVTQCLAPQRVNDQYLSNLLLKINAKLGGLNTLL
QIEAARAIPIVGKVPTIILGMDVSHGQPGQSDRPSIAAVVSSREWPLISKYRATVHTQSPKQEMMASLFKPRGTEDDGLI
RESLIDFYTSSGKRKPDQVIIFRDGVSESQFTQVINIELEQIIEACKCLDDKWEPKFTVIVAQKNHHTRFFQTNSPENVP
PGTVVDKQVCHPKNFDFYMCAHAGMIGTSRPTHYHVLHDEIGFSGDELQEFVHSLSYVYQRSTTAISVAAPIAYAHLAAA
QVGTFMKFEDMSDTSSSQGGGHTSAGSAPVPELPRLHEKVRSSMFFC
>TaAGO9c
MDPHDGEPAADELPPPPPLPPNVVPIIAEDAAAASESEPPPPPPPSKPAKPRRHIMARPPNGLGKKGQPIQLLANHYKVS
VKPSEEFFNHYYVNLKYEDDTPVDSKGIGRKVLDKLQHTYHSELADKDFAYDGEKSLFTIGALPQINNEFIVVLEDIGSG
KTAAGSPGGNNGSPGGGDQKRVRRPYQAKTFKVELNFAATIPMAAIGHAIRGQESEHSLEALRVLDIILRQHSAKQGCLL
VRQSFFHNNPSSFVDLGGGVMGCRGFHSSFRGTQSGLSLNIDVSTTMIVKPGPVIDFLLANQKVDHPDKIDWQKAKRALK
NLRIKTTPANSEFKIVGLSERNCNEQMFPLRRRNGDTTETVEITVYDYFVKNRGIELRYSGNLPCINAGRPKRPTYFPVE
LCTLVPLQRYTKALSTMQRTSLVEKSRQKPHERMSTLNDALKRSNYDADPMLKACGIQIAQNFTQIEGRVLPAPKLKAGN
GEEFFARNGRWNIARKKLIRTSSVKRWSVVNFSARCDLRGLVQDLKRVATGMGLEYEDPHTVIEESPSLRRAPVARRVEE
MFAQIKAKLPGAPLFLLCLLPERKNCEVYGPWKKKCLADFGIVTQCLAPQRVNDQYLSNLLLKINAKLGGLNTLLQIEAA
RAIPIVGKVPTIILGMDVSHGQPGQSDRPSIAAVVSSREWPLISKYRATVHTQSPKQEMMASLFKPRGTEDDGLIRESLI
DFYTSSGKRKPDQVIIFRDGVSESQFTQVINIELEQIIEACKCLDDKWEPKFTVIVAQKNHHTRFFQTNSPENVPPGTVV
DKQVCHPKNFDFYMCAHAGMIGTSRPTHYHVLHDEIGFSGDELQEFVHSLSYVYQRSTTAISVAAPIAYAHLAAAQVGTF
MKFDDMSDTSSSQGGGHTSVGSAPVPELPRLHEKVRSSMFFC
>TaAGO10a
MLEVLEVPWTVVGGKAAGGCPGPPRRQALQSSLAHPKAATRSPGAGCKKCNSGASGPRRNGARARSKEEAVVPAACTGVV
AVAPAEPPPVSSKGLELCRRPGFGKAGTRCVVKANHFLAEVADKDLTQYDVKITPEVRSRSVSRAIVAELVRLYRASDLG
MRLPAYDGRSNLYTAGRLPFDAREFVIRLAVDDDGVSSATVRCTCREKEYKVAIKFAAGADLRHLREFMAGXEPQGGLQV
LDVVLREVASQRYLSVRRSFYSPDIRTPQRLGDGLQSWFGFYQSIRPTQMGLSLNIDMSSTAFVEPLPVIDFAAQILGKD
VMSRPLSDANRVRIKKALHDLKVEITHRGSLRRKYRVFGLTAQPTHELIFPIDDEVKSVVEYFKEMYGFTIKQPHLPCLL
VGNQKKPNYLPMEVCKIVEGQRYKKRLNEKQITSLLKVTCQRPGDKEMDIRRTVHKNGYDQDPYAKEFGINISDKLTSIE
ARVLPAPWLKYHDTGKESECLPRVGQWDMKNKKVVNGCTVNHWASINFSRSVQESTASGFCQELAQTCKLLGMEFNSEPA
IPMYSARPEQAVQALKHVYNAALKKPKGKELELLLVILPDNNGALYGDIKRICETELGIMSQCCLAKHVFKICKRYLANV
SLKINVKMGGRNTVLLDAVSRRIPLVSDVPTIIFGADVTHPETREDTSPSIAAVVASQDWPEVTKYAGLVCAQAYRQELI
QDLYKTWHDPQRGTVTGGMIRELLISFRKATGQKPLRIIFYRDGVSAGQFHQVLLYELDAIRKACASLEPNYQPPVTFVI
VQKRHHTKLFANNHNDKSSTDKSGNILPGTVVDSKICHPTQFDFYLCSHAGIQGTSKPAHYHVLWDENNFMADEMQTLTN
NLCYTYVRCTRSVSVVPPVYYAHLAAFRARFYMDQDSLSVKNANGRNGGAMKTMPAVKERVKRVMFYC
>TaAGO10b
GGGAGRVHWRCRRRASGAAAGVEQGAGALPSSRVREGGHALRGEGQPLPRGGRRQGPHPVRRQDHAGGEVAEHEPGHRGR
AGPPLPRVRPRHAPPSLRRPQQPLHRRPPPLRRPRVRHTPRRRRRRRLRRHRPLYLQGERVQGGHQIRRWRRPAPPPGXX
XXXXXXXEPQGALQVLDVVLREVASQRYLSVRRSFYSPDIRTPQRLGDGLQSWFGFYQSIRPTQMGLSLNIDMSSTAFVE
PLPVIDFAAQIVGKDVMSRPLSDANRVRIKKALRDLKVEITHRGSLRRKYRVFGLTAQPTHELIFPIDDEMKSVVEYFTE
MYGFTIKQPHLPCLLVGNQKKPNYLPMEACKIVEGQRYKKRLNEKQITSLLKVTCQRPGDKEMDIRRTVHQNGYDQDPYA
KEFGINISDKLTSIEARVLPAPWLKYHDTGKESECLPRVGQWDMKNKKVVNGCIVNHWASINFSRSVQESTASGFCQELA
QTCKLLGMEFNSEPAIPMYSARPEQAVQVLKHVYNAALKKLKGKELELLLVILPDNNGALYGDIKRICETELGLMSQCCL
AKHVFKICKRYLANVSLKINVKMGGRNTILLDAVSRRIPLVSDIPTIIFGADVTHPETREDNSPSIAAVVASQDWPEVTK
YAGLVCAQAYRQELIQDLYKTWHDPQRGTVTGGMIRELLISFRKATGQKPLRIIFYRDGISAGQFHQVLLYELDAIRKAC
ASLEPNYQPPVTFVIVQKRHHTKLFANNHNDKSNTDKSGNILPGTVVDSKICHPTQFDFYLCSHAGIQGTSKPAHYHVLW
DENNFTADEMQTLTNNLCYTYARCTRSVSVVPPVYYAHLAAFRARFYMDQDSLSVKNANRTNGSAMKTMPAVKERVKRVM
FYC
>TaAGO10c
MNMKSVVEYFKEMYGFTIQQSHLPCLMVGNQKKANYLPMEACKIVEGQRYTKRLNEKQITSLLKVTCQRPREKEMDILQT
VHQNGYDQDPYAKEFGINISEKLTSVEARVLPAPWLKYHDAGKEKECLPQVGQWNMVNKKVINGGKVSHWACINFSRSVQ
ETTARGFCQELAQMCQISGMEFNSEPVLPIYSARPDQVAKALKHVYNVALHKLKGKELELLLAILPDNNGALYGDIKRIC
ETDLGLISQCCLTKHVFKISKQYLANVSLKINVKMGGRNTVLVDALSWRIPLVSDIPTIIFGADVTHPETGEDSSPSIAA
VVASQDWPEVTKYAGLVCAQAHRQELIQDLYKTWHDPQRGTVTGGMVRELLISFRKATGQKPLRIIFYRDGVSEGQFYQV
LLYELDAIRKACASLEPNYQPPVTFVVVQKRHHTRLFANNHKDRSSMDKSGNILPGTVVDSKICHPTEFDFYLCSHAGIQ
GTSRPAHYHVLWDENNFSADEMQTLTNNLCYTYARCTRSVSVGMFFRVPPAYYAHLAAFRARFYMEPELSENHTSKSSSG
TNGTSVKPLPAVKEKVKRVMFYC
>TaAGO10d
MGLSLNIDMSSTAFIEALPVIDFVAQILGKDVMSRPLSDANRIKIKKALRGVKVEVTHRENVRRKYRISGVTAQPTHELI
FPIDDQMNMKSVVEYFKEMYGFTIQQSHLPCLMVGNQKKANYLPMEACKIVEGQRYTKRLNEKQITSLLKVTCQRPREKE
MDILQTVHQNGYDQDPYAKEFGINISEKLTSVEARVLPAPWLKYHDAGKEKECLPQVGQWNMVNKKVINGGKVSHWACIN
FSRSVQETTARGFCQELAQMCQISGMEFNSEPVLPIYSARPDQVAKALKHVYNVALHKLKGKELELLLAILPDNNGALYG
DIKRICETDLGLISQCCLTKHVSKISKQYLANVSLKINVKMGGRNTVLVDALSWRIPLVSDIPTIIFGADVTHPETGEDS
SPSIAAVVASQDWPEVTKYAGLVCAQAHRQELIQDLYKTWHDPQRGTVTGGMVRELLISFRKATGQKPQRIIFYRDGVSE
GQFYQVLLYELDAIRKACASLEPNYQPPVTFVVVQKRHHTRLFANNHKDRSSMDKSGNILPGTVVDSKICHPTEFDFYLC
SHAGIQGTSRPAHYHVLWDENNFSADEMQTLTNNLCYTYARCTRSVSVVPPAYYAHLAAFRARFYMEPELSENHTSKSSS
GTNGTSVKPLPAVKEKVKRVMFYC
