# Supplementary material for: Comprehensive In Silico Analysis of RNA Silencing-Related Genes and Their Regulatory Elements in Wheat (Triticum aestivum L.)
Source: Biomed Res Int. 2022 Sep 19;2022:4955209. doi: 10.1155/2022/4955209 (PMC9513535; doi:10.1155/2022/4955209)
Supplement: Supplementary 2 — Data S1: protein sequences of the identified DCL genes in wheat. Data S2: protein sequences of the identified AGO genes in wheat. Data S3: protein sequences of the identified RDR genes in wheat. Data S4: list of transcript factors and their families regulating the predicted RNAi-based genes. Data S5: list of cis-regulatory elements associated with the TaDCL protein families. Data S6: list of cis-regulatory elements associated with the TaAGO protein families. Data S7: list of cis-regulatory elements associated with the TaRDR protein families. [file 4955209.f2.zip › Data S3 (1).txt]

>AtRDR1
MGKTIQVFGFPNGVSAEEVKKFLERLTGSGTVYAIKVRQPKKGGPRVYAIVQFTSERHTRLIITAAAERL
YYGRSYLKAFEVEQDIVPKPRASLHTISGLKMFFGCQVSTKKFLTLWSAQDVCVSFGIGMRKLHFSFSWY
QKDYRLELSYENIWQIDLHSPQGRSSKFLVIQVIGAPKIFEKEDQPINLLFGIMDFYSDGSDEQWIRTTD
FTSSSCIGQSTAFCLELPVHLNVPDFRENFANYAEHRASSFLIESGSSYSSNANTLVPVVDPPPGFSLPF
EILFKLNTLVQNACLSGPALDLDFYRLLNQKKYDRALIDHCLEKLFHLGECCYEPAHWLRDEYKKWISKG
KLPLSPTISLDDGLVYMYRVQVTPARVYFSGPEVNVSNRVLRHYSKYINNFLRVSFVDEDLEKVRSMDLS
PRSSTQRRTKLYDRIYSVLRDGIVIGDKKFEFLAFSSSQLRENSAWMFAPIDRITAAHIRAWMGDFDHIR
NVAKYAARLGQSFSSSRETLNVRSDEIEVIPDVEIISLGTRYVFSDGIGKISAEFARKVARKCGLTEFSP
SAFQIRYGGYKGVVAVDPNSSKKLSLRKSMSKFESENTKLDVLAWSKYQPCYMNRQLITLLSTLGVTDSV
FEKKQREVVDRLDAILTHPLEAHEALGLMAPGENTNILKALILCGYKPDAEPFLSMMLQNFRASKLLELR
TKTRIFISGGRSMMGCLDETRTLEYGQVVVQYSDPMRPGRRFIITGPVVVAKNPCLHPGDVRVLQAVNVP
ALNHMVDCVVFPQKGLRPHPNECSGSDLDGDIYFVCWDQELVPPRTSEPMDYTPEPTQILDHDVTIEEVE
EYFANYIVNDSLGIIANAHTAFADKEPLKAFSDPCIELAKKFSTAVDFPKTGVAAVIPQHLYVKEYPDFM
EKPDKPTYESKNVIGKLFREVKERAPPLISIKSFTLDVASKSYDKDMEVDGFEEYVDEAFYQKANYDFKL
GNLMDYYGIKTEAEILSGGIMRMSKSFTKRRDAESIGRAVRALRKETLSLFNASEEEENESAKASAWYHV
TYHSSYWGLYNEGLNRDHFLSFAWCVYDKLVRIKKTNLGRRQRQETLERLDHVLRFG
>AtRDR2
MVSETTTNRSTVKISNVPQTIVADELLRFLELHLGEDTVFALEIPTTRDNWKPRDFARVQFTTLEVKSRA
QLLSSQSKLLFKTHNLRLSEAYDDIIPRPVDPRKRLDDIVLTVGFPESDEKRFCALEKWDGVRCWILTEK
RRVEFWVWESGDCYKIEVRFEDIIETLSCCVNGDASEIDAFLLKLKYGPKVFKRVTVHIATKFKSDRYRF
CKEDFDFMWIRTTDFSGSKSIGTSTCFCLEVHNGSTMLDIFSGLPYYREDTLSLTYVDGKTFASAAQIVP
LLNAAILGLEFPYEILFQLNALVHAQKISLFAASDMELIKILRGMSLETALVILKKLHQQSSICYDPVFF
VKTQMQSVVKKMKHSPASAYKRLTEQNIMSCQRAYVTPSKIYLLGPELETANYVVKNFAEHVSDFMRVTF
VEEDWSKLPANALSVNSKEGYFVKPSRTNIYNRVLSILGEGITVGPKRFEFLAFSASQLRGNSVWMFASN
EKVKAEDIREWMGCFRKIRSISKCAARMGQLFSASRQTLIVRAQDVEQIPDIEVTTDGADYCFSDGIGKI
SLAFAKQVAQKCGLSHVPSAFQIRYGGYKGVIAVDRSSFRKLSLRDSMLKFDSNNRMLNVTRWTESMPCF
LNREIICLLSTLGIEDAMFEAMQAVHLSMLGNMLEDRDAALNVLQKLSGENSKNLLVKMLLQGYAPSSEP
YLSMMLRVHHESQLSELKSRCRILVPKGRILIGCMDEMGILEYGQVYVRVTLTKAELKSRDQSYFRKIDE
ETSVVIGKVVVTKNPCLHPGDIRVLDAIYEVHFEEKGYLDCIIFPQKGERPHPNECSGGDLDGDQFFVSW
DEKIIPSEMDPPMDYAGSRPRLMDHDVTLEEIHKFFVDYMISDTLGVISTAHLVHADRDPEKARSQKCLE
LANLHSRAVDFAKTGAPAEMPYALKPREFPDFLERFEKPTYISESVFGKLYRAVKSSLAQRKPEAESEDT
VAYDVTLEEAGFESFIETAKAHRDMYGEKLTSLMIYYGAANEEEILTGILKTKEMYLARDNRRYGDMKDR
ITLSVKDLHKEAMGWFEKSCEDEQQKKKLASAWYYVTYNPNHRDEKLTFLSFPWIVGDVLLDIKAENAQR
QSVEEKTSGLVSI
>AtRDR3
MMNNGCDEVSPRSEIALLGSVETMLEKIYEKHNHRLPISVETRRKLSSISEELALETLRKVFNKPYLKTL
DGLIMYFVKGTVTVDGSPRLSPGESPVQSPRTPAKKSCRASQDVSLDLETPSPKFMKREENGGSKYIPPL
LALGELEFKKAFLLLSYIGGESLVEEVISGDQIRKWKDLPMVSYEAAVWNRLGQRYCSPKERRRPLEGDS
GMTHYYQCHVATDGSYKFKGHLLENTGTHLHKVLGDDNVLTVKFDKVLGVETYCNDLYSTYKGIAKNGIM
VGLRRYRFFVFKDGGKEEKKKDVSTKGVKCYFIRTDSTASIDMQNPYIFAGKSMHEARMHFMHVNTLSSL
PNYMSRFSLILSKTKTLEVDMTGITFEQIDDIHCHDQDDKDVLDKNGKPCIHSDGTGYISEDLARMCPVN
IFKGKSMRSNNIQSKNLNFEGQGPCGQEPPLLIQFRIFYNGYAVKGTFLTNKKLPPRTVQVRPSMIKVYE
DRTLSNLSTFNSLEVVTTSNPPRKARLSRNLVALLSYGGVPNDFFLNILRNTLEESKTIFYSERAAFKAA
INYGDDQYTADMILVGIPLDEPYLKDRLSYLLKTERNALKAGRFPIDESYYIMGTVDPTGELKENEICVI
LHSGQISGDVLVYRNPGLHFGDIHVLKATYVKALEDYVGNAKFAVFFPQKGPRSLGDEIAGGDFDGDMYF
ISRNPKLLEHFKPSEPWVSSSKPSKIYCGRKPSELSEEELEEELFKMFLKARFCKRDVIGMAADCWLGIM
DPFLTLGDESAKEKYERKKNILKLIDIYYDALDAPKKGAKVDLPPDLEIKNFPHYMERDPKRDFRSTSIL
GLIFDTVDSHNAEEPPPSEISKLWYFEDEPVPKSHMDKFTSWYENYRSEMSQAMMETDKVKRNQLTNEVI
QRYKQDFYGAAGFEDSNKSLEELYPQALALYNVVYDYAIQEGVAKCTFAWNVAGPVLCKFYLKKTKDKSV
VASTSVLKKLLG
>AtRDR4
MMTTTMDYNSSDQGFSWSEIALLGSVETMLEKVYGKHNHHPPIKVETRRRLSSISEELALETLRKVLNMP
NVKTLDGIIIYFLNDAVTVDGSPRLWSGESPVQFPRTPGKKSCRASQAEVSLDREDPSPKFLRGDENGES
KHISLLLALGELEFKKAFLLLTYLGGKSLGEVISGDEIRQWKDLPMVAYERAVWFKLGQNEERMQLESDS
GKTHYYQCHVAPDGSYRLKGYFLENTGTHLHKVLGDDNVLTVRFDQLPKESTYCDNPYSKYKEIAKNGIM
VGLRRYQFFVFKDGGKAEKKKRNSTKQVKCYFIRTGSTASSDMENPYILSGMSIHEARMHFMHVHTLPSP
ANYMARFSLILSKTKKLEVDMTEITVMQIDDIHCHDQSNNDVLDKNGKPRIHSDGTGYISEDLARMCPLN
IFKGKSMRSNNIQGTCVQEPPLLIQIRMFNDGSAVKGIFLLNKNLPPQTVQVRPSMIKVYKDKNLSNFST
FNSLEVVTTSNPPKRAKLSKNLVALLSYGGVPNDFFLDILLNTLEKKKTIFFKVRAAGKAALHYGNMDDK
NALQMIMAGIPLDEPYLKHYLSKLLKLEKDDLKAGKLPIDESYYLMGTVDPTGELKEDEVSGLAKSQDVL
VYRNPGLHFGDIHILKATYVKSLEQYVGNSKYGVFFPQKGPRSLGDEIAGGDFDGDMYFISRNPKLLEHY
KPSEPWVSSSPRSKIYTGRQPSELSPEQLEEELFKIFLKTGFSPSSVIGQAADSWLAIMDRFLTLGDENV
KEKAEMKKKMLKLTDIYYDAIDAPKTGTEVNLPLDVKVDLFPHYMERNKTFKSTSILGLIFDTVDFHNAE
DTTPSGISKLQCFEDEPVSEFDMEKCKLWHKDYRKEMCQAMNSDDDDSCNEVIQKYKQEFYSAAGFKESK
KILEELYPKALALYNVT
>AtRDR5
MNQASSRIRIALSGRIETALENIYRKHNLTPINDETRQRLSSIPENLGFELVRKVFSLQAGLIYNLDSFI
VSKVNQAVSFTGYPQPANSLSPSGRHVSRVLQEEMSVDSDAPSPKSLKSEDKGGSLHIPQLVALGELEFK
KVFLLLSYIPGQHVGQVITADEIRLWKDLPMVEYEAAVWDRLGRHYCPQKDRRMLQWDSGKTHYYQCNVA
PNGSYTFKVLSALQGPLLEHTGTHLHKVLGDDNVLTVKFADVQKSSSTYSIDHYFTYKGIAKNGIMIGLR
RYQFFVFKDGGKEEKKKDLSTKKVKCYFIRTDSTAFYDMQNPYILTGKSIYEARMHFMHVHRAPTLANYM
ARFSLILSKTKTLEVDMTGITFDQIDDIHCHDQDGKDVLDKNKKPCIHSDGTGYISEDLARMCPLNIFKG
KCLRSESIQEACYQDPPLLIQFRMFYDGYAVKGTFLLNKKLCPRTVQVRPSMIKVSKDPSLSNFSTFNAL
EVVTTSNPPKRTKLSKNLVALLSYGGIPNEFFLDILLNTLEESKSIFYNKRAALNAALNYGEMDDQNAAQ
MILVGIPLDEPHLKNYLSILLKTEKNDLKAGKLPVTESYYLMGTVDPTGALKEDEVCVILESGQISGEVL
VYRNPGLHFGDIHILKATYVKALEEYVGNSKFAVFFPQKGPRSLGDEIAGGDFDGDMYFISRNPELLENF
KPSEPWVSLTPPSKSNSGRAPSQLSPEELEEELFEMFLTAGFHASNVIGIAADSWLTIMDRFLILGDDRA
EEKAEMKKKMLELIDIYYDALDAPKKGDKVYLPNKLKPDIFPHYMERDKKFQSTSILGLIFDFVKSQTTE
EPSPSSEISKLPCFEDEPVSEFHMQKCRLWYDNYRTEMTQAMKTDKDESANEVIQRYKQEFYGAAGFEDS
KKSLEELYPQALALYKIVYDYAIHAGVSKCRFVWKVAGPVLCRFYLNKKMQEKCLVCAPSVLKELWG
>AtRDR6
MGSEGNMKKSVVTQVSIGGFGESTTAKQLTDYLEDEVGIVWRCRLKTSWTPPGSYPNFEIADTSNIPSID
EYKKVEPHAFVHFAVFESAGRAMDAAGQCNLILDGQPLKVSLGPKNPYSLNQRRRTTVPYKLAGITLEIG
TLVSRDDFFVSWRAEGVDFLVDPFDNTCKFCFRKSTAFSFKDAVMHAVINCDYKLELLVRDIQTVRQYKT
LHGFVLILQLASSPRVWYRTADDDIYDTVPGDLLDDDDPWIRTTDFTQVGAIGRCHSYRVLISPRYENKL
RTALDYFRMRRVQEERVRWPPRIRNEPCFGEPVSDHFFCIHHKEGISFEIMFLVNSVLHRGVFNQFQLTE
RFFDLLRNQPKDVNIASLKHLCTYKRPVFDAYKRLKLVQEWIQKNPKLLGSHEQSEDISEIRRLVITPTR
AYCLPPEVELSNRVLRRYKAVAERFLRVTFMDESMQTINSNVLSYFVAPIVKDLTSSSFSQKTYVFKRVK
SILTDGFKLCGRKYSFLAFSANQLRDRSAWFFAEDGKTRVSDIKTWMGKFKDKNVAKCAARMGLCFSSTY
ATVDVMPHEVDTEVPDIERNGYVFSDGIGTITPDLADEVMEKLKLDVHYSPCAYQIRYAGFKGVVARWPS
KSDGIRLALRDSMKKFFSKHTILEICSWTRFQPGFLNRQIITLLSVLGVPDEIFWDMQESMLYKLNRILD
DTDVAFEVLTASCAEQGNTAAIMLSAGFKPKTEPHLRGMLSSVRIAQLWGLREKSRIFVTSGRWLMGCLD
EAGILEHGQCFIQVSKPSIENCFSKHGSRFKETKTDLEVVKGYVAIAKNPCLHPGDVRILEAVDVPQLHH
MYDCLIFPQKGDRPHTNEASGSDLDGDLYFVAWDQKLIPPNRKSYPAMHYDAAEEKSLGRAVNHQDIIDF
FARNLANEQLGTICNAHVVHADRSEYGAMDEECLLLAELAATAVDFPKTGKIVSMPFHLKPKLYPDFMGK
EDYQTYKSNKILGRLYRRVKEVYDEDAEASSEESTDPSAIPYDAVLEIPGFEDLIPEAWGHKCLYDGQLI
GLLGQYKVQKEEEIVTGHIWSMPKYTSKKQGELKERLKHSYNSLKKEFRKVFEETIPDHENLSEEEKNIL
YEKKASAWYHVTYHPEWVKKSLELQDPDESSHAAMLSFAWIAADYLARIKIRSREMGSIDSAKPVDSLAK
FLAQRL
>OsSHL2
MRSPRGGAAAQPSGRRGDTTAAAAGDLVTTQVSLGGFDAGVAAGDLADFLEHEVGLVWRC
RVKTSWTPPDSYPDFALPTAPASASAAAAPPRYDRVPPHAFVHFARPEGARRAADLAGET
RLILRGKPLRVASAPDSSLRVSRRSSIAPFRFPDVRLEVGALPSPGAFLAAWRGPDAGLD
LSVDPFDGCCRLVFTRDTAFTFPGFREVAAIRCDVKLEFPVRDVLEVRLYRLDCSLLLRL
AAAPLVHYRTADDDFHEPVPFDLLDDDDPWIRTTDITPSGAIGRCGVYRISFSARFWPKM
DRALDYMRERRVAIVDCGGGWGPRRGLTVRDELEFGEPMQDVFFCLQHAEGLKFPLLFMV
NALVHKGIINQHQLTPEFFSLLGRSEENVNVAALRDFWGDKFPVFDACGRLKKALNRVAR
NPKLLCSKVGDDHAEVRRLVITPTRAYCLPPEVERSNRVLRHYHEVADRFLRVTFMDEGM
QVLNNNVLNSFTAPIVKDLMSNFFQQKTTVYKRVRMLLTEGFHMCGRKYSFLAFSSNQLR
DKSAWFFAEDRKTTVEAIRKWMGRFTSKNVAKHAARMGQCFSSTYATVTMRPDEVDESFD
DVVHNEYIFSDGIGKITPDLALEVAERLQLTDNPPSAYQIRFAGFKGVIAVWQGHGDGTR
LFLRPSMRKFESNHLVLEVVSWTKFQPGFLNRQIIILLSSLNVPDSIFWQMQETMLSNLN
NILSDRDVAFEVLTTSCADDGNTAALMLSAGFEPRTEPHLKAMLLAIRSAQLQDLLEKAR
IFVPKGRWLMGCLDELGVLEQGQCFIRATVPSLNSYFVKHGSRFSSTDKNTEVILGTVVI
AKNPCLHPGDVRILEAVDVPELHHLVDCLVFPQKGERPHANEASGSDLDGDLYFVTWDEK
LIPPGKKSWNPMDYSPPEAKQLPRQVSQHDIIDFFLKNMISENLGRICNAHVVHADLSEY
GAMDEKCIHLAELAATAVDFPKTGKLAIMPPHLKPKVYPDFMGKEDGQSYKSEKILGRLY
RSIQEASNGDVVSQEVCTPNDLPYDIDLEVPGASDFLASAWQCKCSYDAQLSALLSQYRV
RTEAELVTGHITFLVKNSSKKQGDIKDRLKTAYSALRKEFKSTFESIASDQCEIGDDEKN
LLYEMKASAWYQVTYHPKWVEKSRGILGPDGEEIPASLSFAWIPVDYLARIKLRCHGKVR
VEGQKPVERLAAYISERI
>OsRDR2
MPTAAAAATASLRVSNIPPSAVAAELLAFFDSAVAVAGGAFACEIAAAHRGWLSRGHGTV
QFGSAAAAAAAAGLASSGRLPRFLGALLSVSPSPVDLLPRASDLSLRAAGAGLVVGDRVA
ERVFEAADAWDGVRAEVIPGKRRVDLYLEHDSQRYKLEVLFEDMKDCLGCTLDGMGAILL
QLNYAPRIHTAISGPAVNSRFMDDRFHACKEDAKFSWVRALDFTPNYSFGRCSTLVLKLG
KSALVSDILKSLPFSGNLGELTMNSMDGVGASSNVVPLVHCPRDYSVPYEVLFRLNSLMH
MGKIVAKHVNADLFKALQELPVDVSRRIFEKMHKLESTCYGPLQFIQQEAYSMKRSHNVL
LSNEGEGEGERKLMKCYRVNITPSKIFCFGPEEEVTNYVVKHHSAYASDFVRVTFVDEDW
SKLSSNAISARIEQGFFSKPFKTGLYYRILSILKKGFSIGPKNFEFLAFSASQLRGNSVW
MFASNASLNAGGIRRWMGHFENIRSVSKCAARMGQLFSSSRQTFEVLRWDVEVIPDIEIT
TDGSKYIFSDGIGKISLRFAKRVAHHVGLDPTNLPSAFQIRYGGYKGVIAIDPMSSIDLS
LRPSMKKFESESRMLNITSWSKSQPCYVNREIISLLSTLGIRDEIFVAMQQDEMRETEEM
LTNKEVALSVLGKLGGSETKTAVKMLLQGYEPSSEPYLSMILKAHQENRLTDIRTRCKIH
VPKGRVLIGCLDETGVLEYGQVYIRITKNSKEQKDSNQSYFYNDDGKTATVVGKVAITKN
PCLHPGDIRVLEAIYDPDLVGMVDCLVFPQRGERPHPNECSGGDLDGDLYFITWDDKLIP
EKVDTPMDYTATRPRIMDHVVTLEEIQKHFVDYMINDSLGAISTAHLIHADRSPLKARSP
ECLQLATLHSMAVDFAKTGAPAEMPRTLRPREYPDFMERWEKPMYISNGVLGKLYRSAMG
HMEKSGDSGALSSSSAQPSPTYDPDLEVPGSDEFLQAAEEYYELYEEKLTTLMNYYRAEL
EDEILTGNIRNKMLYLKRDNKRYFEMKDRIVAAVDALHREARGWLLSSRKEEDASRMASA
WYRVTYHPDRRRGKRFWSFPWIACDNLLAIKASSQLRRRRQKDDDSTAVVQMDCSA
>OsRDR3
MGSNNTTEYPLLIQLRLFYNGSAVKGTVLVDKRLPPRTIHIRPSMLKIKTYPELSGVQSV
NSLDIVSARNAKKSLSGVQSVNSFEIVSTSNRSGRTFTSNNLIALLHYGGVPEEFFMELL
QTAIEEADNARFDYAGALNIAFNYADMEDSMPARMILSGIPLEESYLQSRLDFLSLLERK
GIKNGKIPIDDCYYLMGTADPTGKLGPNEVCVILDYGQVSGDVLVYKYPGLHPGDIHVLK
ATYSSDIEKVVGNSKHAILFPTTGQRSLADEMANSDFDGDIYWVSLNPKLLEHFKPSKPW
VPAITPNGTKQKGPEDFNESELERVLFHEFLKTRFAPSYARATAATNWLVYMDRLLTVSL
DESEKKLIEKKMLKLVDLYYLALDAPKMGNKVNIPRDLMVKQYPHFMDRSPSYHSSSILG
KIYDKAGDPKPLRSDNVQPTSISSLPCFAERDVPPAIKQLWQHRYNEYLADSSLLYAEEA
DEEEKKIKFQELYEKYKHLLYGASEFEETPRDLDDVFSEACAIYQIAYEKARSANNVARC
GFAWKVAGRALCHFYTVKNEGNAVVCSLQLLRNFRFTKKYRK
>OsRDR1
MMDWFMSTVYFYGPEINVSNRVVRNFSSDIENFLRISFVDEDCEKLRATDLSPRSASGHD
ANRTALYKRVLSVLSDGITIGGKNFEFLAFSSSQLRDNSAWMFASRQGLAASDIRTWMGD
FRNIRNVAKYAARLGQSFSSSTETLKVQKYEVEEISDIKNGTQHVFSDGIGKISSAFANE
VAMKCNLKRFAPSAFQIRYGGYKGVVAVDPTSRWKLSLRKSMLKFQSDNITVDVLAYSKY
QPGFLNRQLITLLSTLGVRDSVFEQKQEEAVNQLNKMVTDPQAAIEAIELMPMGEITNAV
KELLLCGYQPDDEPYLSMLLQTFRASKLLELKTKSRILIPKGRAMMGCLDETRTLKYGQV
FIRATSGVNDNDRFTVTGKVVIAKNPCLHPGDIRILHAVDVPVLHHMFNCVVFPQQGPRP
HPNECSGSDLDGDIYFVSWDPSLIPPRMVTPMDYTPAPTETLDHDVTIEEVEEYFTNYIV
NESLGMIANAHVVFADKEDLKAESSPCIELAKLFSIAVDFPKTGVPALIPPELHVKEYPD
FMEKLDKVTYESKGVIGKLYREIKKHTPHIKHFTREVARRSYDTDMIVDGYEDYITEAMA
LKDEYDFKLGNLMDHYGIKSEAEIISGCILKMAKNFTKKSDADAIRLAVRSLRKEARSRF
SEMSLDDNGHGHDASEAKASAWYHVTYHPEFWGCYNEGYERPHFISFPWCIYEKLLRIKQ
RRKFVRKMQPELFSLHNLRI
>OsRDR4
MEDSMSARMILSGIPLEESYLQHRLDFMAQQERKGIKQGKIPIDECYYLMDTTDPTGTLR
PNEVCVILENGQFSGDVLVYKHPGLHFGDIHVLKATYIRDLEKEYVGYAKYAILFPISGP
RSLADEMANSDFDGDIYWVSKNPKLLEHFKPSEPWVQAIKPKKTKQKKPQDCNESKLERL
LFHEFLKTRFTPSFALGTAADSWLAYMDRLLTDSLDEIEKKLIEEKMLKLVDLYYLALDA
PKTGNKVNIPSDLMVKQYPHFMGRSFSYHSSSILGQIYDKAEDVESLRSCNVQPIGVSLL
PCFMEREAPPAARHLWQHRYEEYLTDSTMLYRAMVDKEERNMKFQELYEKYKHMLYDASE
FEQTQRDPDDVFSEACVIYQIVYEKARWSNDASRCGFAWKVAGRALCHFYALKNEGDTAL
CSLPLLRKIIKKDHRR
>TaRDR1a
MGGKTLQVSGFPATFNVHHVKDLLERIVGVGKVCAVKLRPPKNSSANSRSFAIVQFETEAHASLVVNAARGNALRSGSNY
LKVRPAERDIVLKPRTAMFNLEEDATLHFGCLLRERVLSVLWSGTGVSVEFGFAMKKIDFCLTYNSKKYKLELSYESIWE
IQIHQPPGSQKKFLLIQVMAAPKIYEQNLRHSGSMYDDPSYNYFRDDTEDQWTRTTDFTPLASIGQSYILCLEIPNDCDL
PNIREYFVYCEVHNDDFHCQPGHSYSSNTCFVPIVKSLYSTNVPYEIIFKINHLVQNGILSGPTLDDNFYRLVSPGYVCI
DHIKRALENMSYLKKTCLNPTNWLSEQYKEIQRSRYMLTSPNISLDDDGLVYVYRVQITPAKVYFYGPEINVSNRVARNY
ADDLDNFLRISFVDEDFEKLRSTDLSPRSAPGNNARRTALYNRILSVLSNGITIGNKHFEFLAFSSSQLRDNSAWMFASH
PGLSASDIREWMGNFRNIRNVAKYAARLGQSFSASTETLKVHKYEVQVIPDVKNGTKYVFSDGIGTISADFADEVSKKCK
LARFTPSAFQIRYGGYKGVVAIDPTSHWKLSLRGSMSKFPSDNITLDVLAYSKYQPCFLNRQLITLLSTLGVRDNIFELK
QQEVVKQLNRMVTEPQAAIDAIELMPMGEITNVVKELLLCGYKPDVEPYLSMILQTFRASKLLELKTKSRIFIPEGRAMM
GCLDETRTLKYGQVFIQASNSANDSDKFIVTGKVVVAKNPCLHPGDIRILEAVYTPVLDHMVNCVVFPQQGPRPHPNECS
GSDLDGDIYFVSWDPDLIPTRMVAPMDYTPAPTETLDHDVMIEEVHEYFANYIVNESLGIIANAHVVFADRESLKAESTQ
CIKLAELFSIAVDYPKTGVPAQIPPELHVKEYPDFMEKLDRVTYVSEGVIGKLYREIKKQSPRIEHFTKDVARRSYDSDL
IVDGYQDYIDEAVWMKGEYDFKLGNLMEHYGIKSEAEIISGCILKMAKNFTKSSDADAIRQAVKSLRKEARSWFSEMNVG
ESGDVPEALYAKASAWYHVTYHPEYWGCYNEGYGRPHLISFPWCVYDKLLLIKQRKKFRRRMQPHVLDLQNSMRRNTIFG
>TaRDR1b
MVLKLMSQIVLYGITLMIWITSFGFRLSMRTVRSFVRLIYHHVLLQEIMQGELLCTTEFCRSFQMASLLPIGNKHFEFLA
FSSSQLRDNSAWMFASRPGLSASDIREWMGNFRNIRNVAKYAARLGQSFSASTETLKVHQYEAQVIPDVTNGTKYVFSDG
IGTISADFADEVSKKCKLARFTPSAFQIRYGGYKGVVAINPRSHWKLSLRRSMSKFPSDNITLDVLAYSKYQPCFLNRQL
ITLLSTLGVRDNIFELKQQEAVKQLNRMVTEPQAAIDAIELMPMGEVTNVVKELLLCGYQPDLEPYLSMILQTFRASKLL
ELKTKSRIFIPEGRAMMGCLDETRTLKYGEVFIQASNSAIDSDKFVVTGKVIVAKNPCLHPGDIRILEAVYTPVLDHMVN
CVVFPQQGPRPHPNECSGSDLDGDIYFVSWDPDLIPTRMVAPMDYTPAPTETLDHDVMIEEVHEYFANYIVNESLGIIAN
AHVVFADRESLKAESTPCIKLAELFSIAVDYPKTGVPAQIPPELHVKEYPDFMEKLDRATYVSEGAIGKLYREIKKQSPR
IGHFTKDVARRSYDSDLIVDGYQDYIEEAVWMKGEYDFKLGNLMEHYGIKSEAEIISGCILKMAKNFTKSSDADAIRQAV
KSLRKEAMSWFSEMNAGESGDVPEALYAKASAWYHVTYHPEYWGCCNEGYGRPHLISFPWCVYDKLLLIKQRKKFRRRMQ
PHVLDLQ
>TaRDR1c
MGGKTLQVSGFPATVNADHVKDLLERIVGVDNVCAVKLRPPKNNSANSRSFAIVQFQTEAHASLVVNAARGNALRSGSNY
LKVRPAERDIVLRPRTTIFNLRGATLHFGCLLRERVLSVLWSGTDVSAEFGFAMKKIDFCLTYKLKKYRLELSYESIWEI
QLHDPPGSQKKFLLIQVLAAPKIYEQNLQHSGSMYDDPLFNYFRDDTDDQWTRTTDFTPLASIGQSYILCLELPHDCDLP
NIQEYFVYYKEHKCDFHCHRGHSYSSNTCFAPIVKSLYFTDIPYEILFKINHMVQNGTLSGPTLDDNFYRLVSPGYVCID
HIKRALENMSYLKKTCLNPTNWLSEQYKEIKRSRYMLTSPNIALDDDGLVYVYRVQITPAKVYFYGPEINVSNRVVRNYA
DDLDNFLRISFVDEDCEKLRSTDLSPRSAPGNNARRTALYNRILSVLSNGITIGNKHFEFLAFSSSQLRDNSAWMFASRP
GLSASDIREWMGNFRNIRNVAKYAARLGQSFSASTETLKVHKYEVHVIPDIKNGTKYVFSDGIGTISADFADEVSKKCKL
ARFTPSAFQIRYGGYKGVVAIDPTSHWKLSLRGSMSKFPSDNITLDVLAYSKYQPCFLNRQLITLLSTLGVRDNIFELKQ
QEVVKQLNRMVTEPQAAIDAIELMPMGEITNVVKELLLCGYKPDVEPYLSMILQTFRASKLLELKTKSRIFIPEGRAMMG
CLDETRTLKYGEVFIQASNSANDSDKFVVTGKVVVAKNPCLHPGDIRILEAVYTPVLDHMVNCVVFPQQGPRPHPDECSG
SDLDGDIYFVSWDPDLIPTRMVAPMDYTPAPTETLDHDVMIEEVHEYFANYIVNESLGIIANAHVVFADRESLKAESTPC
IKLAELFSVAVDYPKTGVPAQIPGELHVREYPDFMEKLDRVTYLSEGVIGKLYREIKKQSPHIGHFTKDVARRSYDSDLI
VDGYQDYIDEAVWMKEEYDFKLGNLMDHYGIKSEAEIISGCILKMAKNFTKSSDADAIRQAVKSLRKEARSWFSEMNAGE
SGDVPEALYAKASAWYHVTYHPEYWGCYNEVYGRPHLISFPWCVYDKLLLIKQRKKLQRRMQPHVLDLQNSMRRNKIFG
>TaRDR1d
DGLVYVYRVQITPAKVYFYGPEINVSNRVVRNYAADLDNFLRISFVDEDCEKLRSTDLSQRSAPGNNTRRTALYNRVLSV
LSNGITIGDKHFDFLAFSSSQLRDNSAWMFASRPGLSASDIREWMGNFRNIRNVAKYAARLGQSFSSSTETLKVHRHEVK
EAPDVTNGTKYVFSDGIGTISVDFADEVSKKCNLTCFTPSAFQIRYGGYKGVVAVDPKSHWKLSLRKSMSKFQSDNITLD
VLAYSKYQPCFLNRQLITLLSTLGVRDSIFELKQQEAVKQLNRMVAEPQAAIDAIELMPMGEITNIVKELLLCGYRPDVE
PFVSMLLQTFRASKLLELKTRSRIFVPKGRAMMGCLDETRTLKYGQVFIQASNSANDRGKSIVTGKVVVAKNPCIHPGDI
RILQAVHSPPLGHMVNCVVFPQLGPRPHPNECSGSDLDGDIYFVSWDPDLIPTRMVAPMDYTPAPTETLDHDVMIEVFYV
CSPD
>TaRDR1e
MVNCVVFPQLGPRPHPNECSGSDLDGDIYFVSWDPDLIPTRMVAPMDYTPAPTETLDHDVMIEEVHEYFTNYIVNESLGI
IANAHVVFADRERLKAESTPCIKLAELFSIAVDYPKTGVPAQIPPELHVKEYPDFMEKLDKATYVSEGIIGKLYREIKKQ
NPHIGHFTEDVARRSYDTDLIVHGYQDYSTEAVWFKEEYDFKLGNLMEHYGIKSEAEIISGCILKMAKNFTKKSDADAIS
LAVKSLRKEARSWFSEMGSDESGDGHEASDAKASAWYHVTYHPEFWGSYNEGYDHRPHLISFPWCVYDKLILIKRKKFLL
DRENRMRRNTIFG
>TaRDR1f
MGGKTIQVSGFPSTVNADHVKDLLEKIVGTGNVFAIKLRPPKNISANSKSFAIVQFQSEAHASLVLNAARRNALRSGSNH
LKARYAERDIVPRPRTTIFNLQDATLHFGCLLREKVLSVLWSGTNVSVEFGFAMKRIDFCLIYNSKKYKLELSYESIWEI
QLHRPPGLQKKFLLIQVQAAPKIYEQNIRRSGSMYDDPLFNYSRDDTDDQWTRTTDFTPSASIGQSYILCLELPHICYLP
NIREYFVYYEVHDDVFHLQHGHSYSSNTCFVPVVKSHHFTDVPYEILFKINHLVQNGTLSGPTLDDNFYRLVSPGYECID
HIKRALEKMSYLKKTCLNPTKWLSEQYKKNRRSRYMLKSPNITLDDDGLVYVYRVQITPAKVYFYGPEINVSNRVVRHYA
ADLDNFLRISFVDEDCEKLRSTDLSQRSAPGNNTRRTALYNRVLSVLSNGITIGDKHFDFLAFSSSQLRDNSAWMFASRT
GLSASDIREWMGDFRNIRNVAKYAARLGQSFSSSTETLKVHKYEVKEAPDVTNGTKYVFSDGIGTISADFADEVSKKCNL
TCFTPSAFQIRYGGYKGVVAIDPTSRWKLSLRKSMSKFQSENITLDVLAYSKYQPCFLNRQLITLLSTLGVRDSIFELKQ
QEAVKQLNRMVAEPQAAIDAIELMPMGEVTNVVKELLLCGYQPDLEPYVSMLLQTFRASKLLELKTRSRIFVPKGRAMMG
CLDETRTLEYGQVFIQVSNSADNRGKSIVTGKVVVAKNPCIHPGDIRILQAVQSPLLGHMVNCVVFPQLGPRPHPNECSG
SDLDGDIYFVSWDPDLIPTRMVAPMDYTPAPTETLDHDVMIEEVHEYFTNYIVNESLGIIANAHVVFADREILKAESTPC
IKLAELFSIAVDYPKTGVPAQIPPELHVKEYPDFMEKLDRANYVSKGVIGKLYREIKKQNPHIGHFTKDVARRSYDTDLI
VDGYQDYITEAVWFKEQYDFKLGNLMEHYGINSEAEIISGCILKMANNFTKKNDADAIRLAVKSLRKEARSWFSEMGSDE
SGGGHEASDAKASAWYHVTYHPEYWGCYNEGYDHRPHFISFPWCVYDKLILIKRKKNFVRKMLNLENRMRRSTIFG
>TaRDR1g
MKRIDFCLIYNSKKYKLELSYESIWEIQLHHPPGLQKKFLLIQVQAAPKIYEQNIRRSGSMYDDPLFNYFRDDTDDQWTR
TTDFTPSASIGQSSILCLELPHICYVPNIREYFVYYEVHNEVFHLQRGYSYSSNTCFVPLVKSHHFTDVPYEILFKINHL
VQNGTLSGPTLDDNFYRLVSPGYECIDHIKRALEKMSYLKKTCLNPTKWLSEQYKKIQISRYVLTSPNISLDDDGLVYVY
RVQITPAKVYFYGPEINVSNRVVRNYAADLDNFLRVSFVDEDCEKLRSTDLSQRSAPGNNTRAALYNRVLSVLSNGITIG
DKHFEFLAFSSSQLRDNSAWMFASRPGLSASDIREWMGNFRNIRNVAKYAARLGQSFSSSTETLKVHRHEVKEAPDVTNG
TKYGGYKGVVAVDPKSHWKLSLRKSMSKFQSDNITLDVLAYSKYQPCFLNRQLITLLSTLGVRDSIFELKQQEAVKQLNR
MVAEPQAAIDAIELMPMGEITNIVKELLLCGYRPDVEPFVSMLLQTFRASKLLELKTRSRIFVPKGRAMMGCLDETRTLK
YGQVFIQASNSANDRGKSIVTGKVVVAKNPCIHPGDIRILQAVHSPPLGHMVNCVVFPQLGPRPHPNECSGSDLDGDIYF
VSWDPDLIPTRMVAPMDYTPAPTETLDHDVMIEEVHEYFTNYIVNESLGIIANAHVVFADREILKAESTPCIKLAELFSI
AVDYPKTGVPAQIPPELHVKEYPDFMEKLDRATYVSEGVIGKLYREIKKQNPHIGHFTKDVARRSYDADLIVDGYQDFIT
EAVWFKEQYDFKLGNLMEHYGINSEAEIISGCIIKMAKNFTKKNDADAIRLAVKSLRKEARSWFNEMGSDESGGGHEALD
AKASAWYHVTYHPEYWGCYNEGYDHRPHFISFPWCVYDKLILIKQQKNFVRKMLDLENRMRRSAIFG
>TaRDR2a
MYSPRICTTISGPAVYSRFSDDRFHACKEDAKFTWVRALDFTPNHSFGKCSTLALILDEGASVSFILNSLPLSGELGELV
ISSTEFFGPLSKVVPLVDCPSGCSVPYEVLFRLNSLVHMGKIVAKDVNADLFKALEEIPVHISRRVFEKMSKLEFTCYEP
LRFIQQEAHSRKRGHDALLSSKTEGEGKLMMCYRIHITPAKIYCVGPEEEVSNYVVKRHKQYASDFARVTFVDEDWSKLF
PDAISARTGRGFFSQPLKTGLYYRILSILKEGFSIGPKKYEFLAFSASQLRGSSVWMFASNDSLKAEDIRRWMGNFEDIR
SVSKCAARMGQLFSSSRQTLEILPWDVEEIPDIEVTTDGSKYIFSDGIGKISDRLAKEMACRIGLDYTNPPSAFQIRYGG
YKGVVAVDPDSFRNLSLRPSMKKFESKSRMFNITSTSKSQPCYMNHEVISLLSTLGIRDEIFESMQQNDMRELDEMLTNR
EAALSVLGKIGSAETKTASKILLQGYEPSLEPYLLMILKAHQDNRLTDIRTRCKIHVPKGRVLLGCLDETGELEYGQVYI
RITKNSKEQKDNCQPYFALDNGKEKTAVVVGKVAVSKNPCLHPGDIRVLEAVYDHGLYAKNLVDCVVFPQRGERPHPNEC
SGGDLDGDLYFITWDEKLIPEEVDSPMDYTAARPRIMDHVVTLEEIQKYFVDYMINDSLGAISTAHLVHADRHPMKARSP
ECLQLAALHSMA
>TaRDR2b
MATALSAPVSTATVRVFNIPPSAVAKELLAFFNSAVVAAGEAYACEIAAARRGWLSRGNGSVQFDSTATATLAAELVSSG
RLPRFLGSLLSVSPAPSDLLPRAPDLSLRVADARLLVGNRVAEREFEAADSWDSVRVEVIPGKRRIDLYLNHDSKMYKLE
VFFEDIRNCYQCSFDGAGAILLQLMYAPRIYTTISGPAVYSRFSDDRFHACKEDVKFTWVRALDFTPNHSFGKCSTIALV
LDEGAPVSFILNSLPFSGELGELVISSMEFFGPSSKVVPLVDCPSGCSVSYEVLFRLNSLVHMGKIVAKHVNADLFKALE
EIPVHISRRIFEKMSKLEFTCYGPLQFIQQEAQSRNRSHNALLSSKTEGEGKLMMCYRIHITPSKIYCLGPEEEVSNYVV
KHHKQYASDFARVTFVDEDWSKLFPDAISARTGRGFFSQPLKTGLYYRILSILKEGFCIGPKKYEFLAFSASQLRGSSVW
MFASNDSLKAEDIRRWMGNFEEIRSVSKCAARMGQLFSSSRQTLEILPRDVEEIPDIEVTTDGTKYIFSDGIGKISERFA
KEMACRIGLDYTNPPSAFQIRYGGYKGVVAVDPDSFRNLSLRPSMKKFESKSRMFNITSTSKSQPCYMNREIISLLSTLG
IRDEIFELMQQDDMRELDEMLTNREAALSVLGKIGSAETKTASKILLQGYEPSLEPYLLMILKAHQDNRLTDIRTRCKIH
VPKGRVLIGCLDETGELEYGQVYIRISKNSKEQKDNCQPYFSEDNGTEKTAVVVGRVAVSKNPCLHPGDIRVLEAVYDHG
LYAKNLVDCVVFPQRGERPHPNECSGGDLDGDLYFITWDEKLIPEKVDSPMDYTAARPRIMDHVVTLEEIQKYFVDYMIN
DSLGAISTAHLVHADRHPMKARSPECLQLAALHSMAVDFAKSGAPAEMPRSLRPKEYPDFMERWDKPTYISDGALGKLYR
AAASRMQSAPATSSSAQPSPAFDPDLEVPGFEEFLASAEECYDLYVEKLSTLMVYYGTEHEDEILTGNIRNRLLYLKKDN
KRYFEMKDRIIDSVEGLHKEVRGWFMSCPKAEAARRASAWYRVTYHPDHRRPGKKQFWSFPWIVCDELLKIKESNKRRRQ
QVDDAAA
>TaRDR2c
MATAVSAPVSTATVRVSNIPPSAVAKELLAFFDSAVAAAGAAYACEIAAARRGWLSRCIGIVQFDSTAAATLAAELASSG
RLPRFLGSLLSVSPAPADLLPRAPDHSLRTADARLLVGNRIAEREFEAADSWDSVRVEVIPGKRRIDLYLDHDSQRYRLE
DIRNCYKCSFDGAGAILLKLMYAPRICTTISGPAVYSRFSDDRFHACKEDVKFTWVRALDFTPNHSFGKCSTLALVLDEG
APVPFILNSLPLSGELGELVISLMEFVGPSSKVVPLVDCPTGCSVSYEVLFRVNSLVHMGKIIAKHVNAGLFKALEEIPV
HISRRIFEKMSKLEFTCYEPLEFIQKEVHSRKRSHNALLSSKTEGKGKLMMCYRIHITPSRIYCLGPEEEVTNYVVKHHK
KYASDFARVTFVDEDWSKLFPDAISARTGRGFFSQPLKTGLYYRILSILKEGFSIGPKKYEFLAFSASQLRGSSVWMFAS
NDSLKAEDIRRWMGHFEEIRSVSKCAARMGQLFSSSRQTVEILPRDVEEIPDIEVTTDGTKHIFSDGIGKISEKFAKDVA
YEIGLDPMNPPSAFQIRYGGYKGVIAVDPDSFRRLSLRPSMKKFESKSTMFNITSWSKPQPCYMNREIISLLSTLGIRDE
IFELMQQDDMRELDEMLTNREAALSVLGKIGSTETKTASKMLLQGYEPSLEPYLLMILKAHQDNRLTDIRTRCKIHVPKG
RVLIGCLDETGELKYGQVYIRITKNSKEQKDNGQPYFSKDNRKDKTAVVVGKVAISKNPCLHPGDIRVLEAVYDHGLYAN
NLVDCVVFPQRGERPHPNECSGGDLDGDLYFITWDEKLIPEKVDSPMDYTAARPRIMDHVVTLEEIQKYFVDYMINDSLG
AISTAHLVHADRHPMKARSPECLQLAALHSMAVDFAKSGAPAEMPRSLRPREYPDFMERWDKPMYISNGALGKLYRAAAS
QMQSSPAPSFAQPNPVFDPDLEVPGFEEFLESAEECYDLYVEKLTALMGHYGAEQEDEILTGNIRNRLLYLKKDNKRYFE
MKDRIIDSVEGLHKEARGWFTSRPKAEASRRASAWYRVTYHPDHRRREKKWFWSFPWIICDELLKIKESNNGDGLQRRLT
RPAKTGQGWSSGRGWRAVAVLPDRDIPEFYAHYGDK
>TaRDR2d
MATALSATVSTATVRVSNIPPSAVAKELLAFFNSAVAAAGEAYACEIAAARRGWLSRGNGSVQFDSTATATLAAELASSG
RLPRFLGSLLSVSPAPSDLLPRAPDLSLRVADARLLVGNRVAEREFEAADSWDSVRVEVIPGKRRIDLHLNHDSQMYRLE
VFFEDIRNCYQCSFDGAGAILLQQLMYAPRICTTISGPAVYSRFSDDRFHACKENAKFTWVRALDFTPNHSFGKCSTLAL
VLDEGAPVSFILNSLPFSGELGELVISSMEFFGPLSKVVPLVDCPSGCSVSYEVLFRLNSLVHMGKIVAKHVNADLFKAL
EEIPVHISRRIFEKMSKLEFTCYGPLQFIQQEAHNRNRSHNALLSSKTEGDGKLMMCYRIHITPSKIYCLGPEEEVSNYV
VKHHKQYASDFARVTFVDEDWSKLFPDAISARTGRGFFSQPLKTGLYYRIFSILKEGFSIGPKKYEFLAFSASQLRGSSV
WMFASNDSLKAEDIRRWMGNFEEIRSVSKCAARMGQLFSSSRQTLEILPRDVEEIPDIEVTTDGTKYIFSDGIGKISERF
AKEMACRIGLDYTNPPSAFQIRYGGYKGVVAVDPDSFRNLSLRPSMKKFESKSRMFNITSTSKSQPCYMNREIISLLSTL
GIRDEIFELMQQDDMRELDEMLTNREAALSVLGKIGSAETKTASKILLQGYEPSLEPYLLMILKAHQDNRLTDIRTRCKI
HVPKGRVLIGCLDETGELEYGQVYIRISKNSKEQKDNCQPYFSKDNGKEKTAVVVGKVAVSKNPCLHPGDIRVLEAVYDH
GLYAKNLVDCVVFPQRGERPHPNECSGGDLDGDLYFITWDEKLIPEKVDSPMDYTAARPRIMDHVVTLE
>TaRDR3
MHVHTVPSVAKYVARFGLVLSKTITLLDGEALSKIDVVIVDDVPCKDKNGSIVLKHREALIHTDGTGLISEDLAKKCPTD
VFKGNLLRIHDDSVDSKEDQFDIDDHPLLMQVRMFYNGLAVKGTLLVVRKLPERTIHIRPSMIKVNSDPSLSGGHSFNSL
EIVSTSNRPKRALTSRFLITLLQYGGVPADYFMELLGKALKDVEKARHKTRDSLEVAFNHGDMDDLMSARMILSGIRPED
EAYLQHQLTTMTKEEREGFKQGRLPVDQCYYLMGTTDPTGTLKPHEVCVILDHGPISGEVLVYRHPGLHFGDIHVLTATY
SEAIQDFVGDSKYAILFPVSGPRSLADEMAGGDFDGDMYWVSRNPQLLKYFKPSEPWDPRNPPRKAKQEKPQDYDESKLE
HILFREFFRIRFTPSYVLGAAADCWLVYMDRLLTCEVQEDKKEWESIKAKMLELVDIYYEALDAPKSGNKITMPRHLRVE
VYPHFMEGKGFTPPYTSTSVLGKIYDLAKSHQPEAAHPINITPLTCFTEEVVAEERNMWGPRYNEYRTASTLLLDRNRPI
SKEEKKARFRELDQKYKQMLYDAAELEESHKHPFAVYREACAIYQLVYEHAVRCRC
>TaRDR4
MDDLMSARMILSGIRPEDEAYLQDQLTTMTKEEREGFKQGRLPVNQCYYLMGTTDPTGTLKPHEVCVILDHGPISGEVLV
YRHPGLHFGDIHVLTATYSEAIQDFVGDSKYAILFPVSGPRSLADEMAGGDFDGDMYWVSRNPQLLKYFKPSEPWDPRSP
PRKAKQEKPQDYDESKLEHILFREFFRTRFTPSYVLGAAADCWLVYMDRLLTCEVQEDKKEWESIKAKMLELVDIYYEAL
DAPKSGNKITMPRHLKVEVYPHFMEGKGFTPPYISTSVLGKIYDLAKSHQPEAVHPINITPLTCFTEEVVAEELNTWGLR
YDEYRRASTLLLDSNRPISKEEKKARFRELDQKYKQMLYDAAELEESQKHPFAVYREACAIYQLVYEHAARCRSDDEGRR
VERCGFVWRVAGRALCEFYVIKRRGDRVVADMQVLR
>TaRDR5
MDEPYILSGKTINQARKLFMHIHTAPTLAKYMARFALILSKTITMEVDLSALHVIQLDDKPCSAENGGIVQRDGELLIHT
DGTGLISEDLAEKCPTIMYKGKLLKSQDVQACDDTLTTSPRAKKQRLIASKPPLLIQFRMFYKGSAVKGTALIDRRLPPG
TILIRPSMIKIKSDPKLCGVQSVNSWELIKMKADPKSYCVQSVNSLEIVTTSTKPKRTLTSKLLIALLRYGGVKEEFFME
LLENAIEGAENARCDYEDALNIAFIYADMEDSISARMILSGIPLEDAYLQSRLAIMAQQERKGIKQGKLPISDCFYLMGT
TDSTGKLKANEVCVILDNGPYCGNVLVYKHPGLHFGDIHVLTSRYIEDIHDVVGYSRYAILFPTSGPRSLADEMANSDFD
GDMYWVSINEQLLKQFKPSKPWEWGQVNKPIQAEKKCLLDLDEPLLDRSLFHEFLKARFARSNALGTAADSWLVYMDRLL
TDGVDEDESNVLEKKIKKLVDLYYLALDAPKARSKINVPAELTAKKYPHYMDRKESYHSTSILGKIYDEAEKKQSEKVEP
>TaRDR6a
MERALAYMKERRVTVVECGGGWGARRRGLTVRDEPEFGERMQDLFFCVQHAEGIKFPALFLVNALVHKGVINQHQLTPEF
FGLLLGREEDVNVAALKEFWGIKFPVFDACRRLKNLQDRVARNPKLLNSKIGDDHSEVRRLVITPTRAYCLPPQVERSNR
VVRHYCVVADRFLRVTFMDEGMQQLNSNVLNFSAAQIVKDLMSNSFLQHKTTVYKRVKTFLTEGFHMCGRKYSFLAFSSN
QLRDRSAWFFAEDRTDRTRTVESIRKWMGRFTSKNVAKHTARMGQCFSSTYATVVMQPHEVNECLEDVERNGYVFSDGIG
KITQELALEVAKKLQLTDNPPSAYQIRYAGFKGVIAVWEGENDGIQLSLRPSMHKFDSSHTVLEVVSWTKFQPGFLNRQI
ITLLSSLNVPDAIFSQMQKDMLSNLNNILTDTDVAFDVVTTSCADEGNTAALMLSAGISPGTEPHLKALLLAIRSSQLLG
LLEKSRIFVPKGRWLMGCLDELGILEQGQCFIRASSPVLNNSLLKHAPRSSSENNNAETVIGTVVMAKNPCLHPGDVRIL
EAIDVPALHHLVDCLVFPKNGERPHANEASGSDLDGDLYFVTWDEKLIPPGKRSWNPMDYSPAEAKQLPRKVTQSDIVDF
FLKNMVNEKLGPISNAHVVHADMSEYGAMDEKCIQLAELAAFAVDFPKTGKIVSMPPALRPKLYPDFMGKDDAISYKSEK
ILGRLYRSIQEASSSDLVPEETCTLNDLPYDTDMEVPGAADFLSSAWQCKCSYEAQLDALLKQYGVRTEAELVTEHIWSL
PKYNSRKQGDIKERLKNAYSALRKEFRAIFESVEAGLDEDERNRVYEMKASAWYQVTYHPKWVQRSREALEPDREEEDAP
ARLSFAWIPVEHLARIKLRCRGGVKVGRRGPVERLAAYMSWSL
>TaRDR6b
MDEGMQQLNSNVLNFSAAQIVKDLMSNSFLQHKTTVYKRVKTFLTEGFHMCGRKYSFLAFSSNQLRDRSAWFFAEDRTDR
TRTVESIRKWMGRFTSKNVAKHTARMGQCFSSTYATVVMQPHEVNECLEDVERNGYVFSDGIGKITRELALEVAKKLQLT
DNPPSAYQIRYAGFKGVIAVWEGENDGIQLSLRPSMHKFDSSHTVLEVVSWTKFQPGFLNRQIITLLSSLNVPDAIFSQM
QKDMLSNLNNILTDTDVAFDVVTTSCADEGNTAALMLSAGISPGTEPHLKALLLAIRSSQLLGLLEKSRIFVPKGRWLMG
CLDELGILEQGQCFIRASSPVLNNSLLKHGPRSSSANNNAETVKGTVVMAKNPCLHPGDVRILEAIDVPALHHLVDCLVF
PKNGERPHANEASGSDLDGDLYFVTWDEKLIPPGKRSWNPMDYSPAEAKQLPRKVTQSDIVDFFLKNMVNEKLGPISNAH
VVHADMSEYGAMDEKCIQLAELAAFAVDFPKTGKIVSMPPALRPKLYPDFMGKDDAISYKSER
