# Supplementary material for: Comprehensive In Silico Analysis of RNA Silencing-Related Genes and Their Regulatory Elements in Wheat (Triticum aestivum L.)
Source: Biomed Res Int. 2022 Sep 19;2022:4955209. doi: 10.1155/2022/4955209 (PMC9513535; doi:10.1155/2022/4955209)
Supplement: Supplementary 3 — Figure S1: alignment of catalytic regions in RdRp domains of RDR proteins of wheat, rice, and A. thaliana. Figure S2: discovery of 20 conserved motif structures. Figure S3A-C: three-dimensional protein structure of the (A) TaDCL, (B) TaAGO, and (C) TaRDR proteins of wheat. Figure S4: regulatory gene network among the TF families and the predicted RNAi-based genes in wheat. Figure S5: distribution of TF families corresponding to each RNAi gene member. Figure S6: RNAi gene-mediated subnetworks with different TF families. (A) ERF, (B) MIKC-MADS, (C) C2H2, (D) BBR-BPC, (E) MYB, and (F) Dof TF family. [file 4955209.f3.zip]

Archive with 2 entries (2 files):
- Figure S1.pdf
- Figure S2-S6.pdf
